# Supplementary material for: Chemogenetic attenuation of cortical seizures in nonhuman primates
Source: Nat Commun. 2023 Feb 28;14:971. doi: 10.1038/s41467-023-36642-6 (PMC9975184; doi:10.1038/s41467-023-36642-6)
Supplement: Supplementary file 4 — Source Data [file 41467_2023_36642_MOESM4_ESM.xlsx]

## Sheet: 3a
tag	time	value_scaled	monkey	treatment
259C_211122_DCZ1	-10	0.0747895	259C	DCZ
259C_211122_DCZ1	-9	-0.118287	259C	DCZ
259C_211122_DCZ1	-8	-0.0983177	259C	DCZ
259C_211122_DCZ1	-7	-0.219626	259C	DCZ
259C_211122_DCZ1	-6	-0.145932	259C	DCZ
259C_211122_DCZ1	-5	-0.0908728	259C	DCZ
259C_211122_DCZ1	-4	-0.159208	259C	DCZ
259C_211122_DCZ1	-3	-0.106811	259C	DCZ
259C_211122_DCZ1	-2	0.293205	259C	DCZ
259C_211122_DCZ1	-1	1	259C	DCZ
259C_211122_DCZ1	0	-0.428941	259C	DCZ
259C_211122_DCZ1	1	-0.426804	259C	DCZ
259C_211122_DCZ1	2	-0.226113	259C	DCZ
259C_211122_DCZ1	3	-0.361051	259C	DCZ
259C_211122_DCZ1	4	-0.317816	259C	DCZ
259C_211122_DCZ1	5	-0.398794	259C	DCZ
259C_211122_DCZ1	6	-0.344002	259C	DCZ
259C_211122_DCZ1	7	-0.365476	259C	DCZ
259C_211122_DCZ1	8	-0.424871	259C	DCZ
259C_211122_DCZ1	9	-0.328879	259C	DCZ
259C_211122_DCZ1	10	-0.359033	259C	DCZ
259C_211122_DCZ1	11	-0.405605	259C	DCZ
259C_211122_DCZ1	12	-0.358359	259C	DCZ
259C_211122_DCZ1	13	-0.387583	259C	DCZ
259C_211122_DCZ1	14	-0.311594	259C	DCZ
259C_211122_DCZ1	15	-0.273327	259C	DCZ
259C_211122_DCZ1	16	-0.305878	259C	DCZ
259C_211122_DCZ1	17	-0.390196	259C	DCZ
259C_211122_DCZ1	18	-0.343267	259C	DCZ
259C_211122_DCZ1	19	-0.265437	259C	DCZ
259C_211122_DCZ1	20	-0.338604	259C	DCZ
259C_211122_DCZ1	21	-0.319157	259C	DCZ
259C_211122_DCZ1	22	-0.359038	259C	DCZ
259C_211122_DCZ1	23	-0.347584	259C	DCZ
259C_211122_DCZ1	24	-0.300972	259C	DCZ
259C_211122_DCZ1	25	-0.215131	259C	DCZ
259C_211122_DCZ1	26	-0.242917	259C	DCZ
259C_211122_DCZ1	27	-0.128697	259C	DCZ
259C_211122_DCZ1	28	-0.378323	259C	DCZ
259C_211122_DCZ1	29	-0.296518	259C	DCZ
259C_211122_DCZ1	30	-0.388221	259C	DCZ
259C_211122_DCZ1	31	-0.249627	259C	DCZ
259C_211122_DCZ1	32	-0.416927	259C	DCZ
259C_211122_DCZ1	33	-0.265822	259C	DCZ
259C_211122_DCZ1	34	-0.375567	259C	DCZ
259C_211122_DCZ1	35	-0.361909	259C	DCZ
259C_211122_DCZ1	36	-0.391682	259C	DCZ
259C_211122_DCZ1	37	-0.379305	259C	DCZ
259C_211122_DCZ1	38	-0.237989	259C	DCZ
259C_211122_DCZ1	39	-0.246652	259C	DCZ
259C_211122_DCZ1	40	-0.381719	259C	DCZ
259C_211122_DCZ1	41	-0.16979	259C	DCZ
259C_211122_DCZ1	42	-0.193979	259C	DCZ
259C_211122_DCZ1	43	-0.157728	259C	DCZ
259C_211122_DCZ1	44	-0.17729	259C	DCZ
259C_211122_DCZ1	45	-0.157628	259C	DCZ
259C_211122_DCZ1	46	-0.0396214	259C	DCZ
259C_211122_DCZ1	47	-0.142414	259C	DCZ
259C_211122_DCZ1	48	-0.0994494	259C	DCZ
259C_211122_DCZ1	49	-0.112994	259C	DCZ
259C_211122_DCZ1	50	-0.0973445	259C	DCZ
259C_211122_DCZ1	51	-0.122346	259C	DCZ
259C_211122_DCZ1	52	0.0586601	259C	DCZ
259C_211122_DCZ1	53	-0.0749993	259C	DCZ
259C_211122_DCZ1	54	0.119839	259C	DCZ
259C_211122_DCZ1	55	-0.0484752	259C	DCZ
259C_211122_DCZ1	56	0.183276	259C	DCZ
259C_211122_DCZ1	57	-0.198888	259C	DCZ
259C_211122_DCZ1	58	-0.0665642	259C	DCZ
259C_211122_DCZ1	59	-0.103196	259C	DCZ
259C_211213_DCZ1	-10	-0.645003	259C	DCZ
259C_211213_DCZ1	-9	-0.170579	259C	DCZ
259C_211213_DCZ1	-8	0.022646	259C	DCZ
259C_211213_DCZ1	-7	-0.330078	259C	DCZ
259C_211213_DCZ1	-6	0.0175887	259C	DCZ
259C_211213_DCZ1	-5	0.752791	259C	DCZ
259C_211213_DCZ1	-4	-0.209219	259C	DCZ
259C_211213_DCZ1	-3	-0.0559619	259C	DCZ
259C_211213_DCZ1	-2	0.78983	259C	DCZ
259C_211213_DCZ1	-1	-0.0150535	259C	DCZ
259C_211213_DCZ1	0	-0.156962	259C	DCZ
259C_211213_DCZ1	1	-0.327937	259C	DCZ
259C_211213_DCZ1	2	-0.904527	259C	DCZ
259C_211213_DCZ1	3	-1	259C	DCZ
259C_211213_DCZ1	4	-0.978864	259C	DCZ
259C_211213_DCZ1	5	-0.883014	259C	DCZ
259C_211213_DCZ1	6	-0.966206	259C	DCZ
259C_211213_DCZ1	7	-0.777599	259C	DCZ
259C_211213_DCZ1	8	-0.859424	259C	DCZ
259C_211213_DCZ1	9	-0.533284	259C	DCZ
259C_211213_DCZ1	10	-0.383138	259C	DCZ
259C_211213_DCZ1	11	-0.745616	259C	DCZ
259C_211213_DCZ1	12	-0.716327	259C	DCZ
259C_211213_DCZ1	13	-0.421744	259C	DCZ
259C_211213_DCZ1	14	0.275225	259C	DCZ
259C_211213_DCZ1	15	-0.450964	259C	DCZ
259C_211213_DCZ1	16	-0.550689	259C	DCZ
259C_211213_DCZ1	17	-0.395084	259C	DCZ
259C_211213_DCZ1	18	-0.391404	259C	DCZ
259C_211213_DCZ1	19	-0.114897	259C	DCZ
259C_211213_DCZ1	20	-0.191502	259C	DCZ
259C_211213_DCZ1	21	0.578476	259C	DCZ
259C_211213_DCZ1	22	-0.327512	259C	DCZ
259C_211213_DCZ1	23	-0.296087	259C	DCZ
259C_211213_DCZ1	24	-0.255441	259C	DCZ
259C_211213_DCZ1	25	-0.170941	259C	DCZ
259C_211213_DCZ1	26	-0.347727	259C	DCZ
259C_211213_DCZ1	27	-0.236968	259C	DCZ
259C_211213_DCZ1	28	1.06165	259C	DCZ
259C_211213_DCZ1	29	-0.6749	259C	DCZ
259C_211213_DCZ1	30	-0.173184	259C	DCZ
259C_211213_DCZ1	31	-0.395021	259C	DCZ
259C_211213_DCZ1	32	0.42188	259C	DCZ
259C_211213_DCZ1	33	0.48114	259C	DCZ
259C_211213_DCZ1	34	-0.275064	259C	DCZ
259C_211213_DCZ1	35	0.012405	259C	DCZ
259C_211213_DCZ1	36	0.248735	259C	DCZ
259C_211213_DCZ1	37	1.59074	259C	DCZ
259C_211213_DCZ1	38	-0.10723	259C	DCZ
259C_211213_DCZ1	39	-0.171597	259C	DCZ
259C_211213_DCZ1	40	-0.242588	259C	DCZ
259C_211213_DCZ1	41	-0.302098	259C	DCZ
259C_211213_DCZ1	42	1.16615	259C	DCZ
259C_211213_DCZ1	43	0.196509	259C	DCZ
259C_211213_DCZ1	44	-0.285733	259C	DCZ
259C_211213_DCZ1	45	1.05879	259C	DCZ
259C_211213_DCZ1	46	0.733564	259C	DCZ
259C_211213_DCZ1	47	-0.067873	259C	DCZ
259C_211213_DCZ1	48	0.105825	259C	DCZ
259C_211213_DCZ1	49	2.06981	259C	DCZ
259C_211213_DCZ1	50	-0.113322	259C	DCZ
259C_211213_DCZ1	51	-0.190605	259C	DCZ
259C_211213_DCZ1	52	0.32713	259C	DCZ
259C_211213_DCZ1	53	0.115531	259C	DCZ
259C_211213_DCZ1	54	0.218342	259C	DCZ
259C_211213_DCZ1	55	1.99217	259C	DCZ
259C_211213_DCZ1	56	-0.301599	259C	DCZ
259C_211213_DCZ1	57	-0.280334	259C	DCZ
259C_211213_DCZ1	58	0.220216	259C	DCZ
259C_211213_DCZ1	59	2.33641	259C	DCZ
259C_211213_Vehicle	-10	-0.305932	259C	vehicle
259C_211213_Vehicle	-9	-0.185467	259C	vehicle
259C_211213_Vehicle	-8	-0.190629	259C	vehicle
259C_211213_Vehicle	-7	-0.241926	259C	vehicle
259C_211213_Vehicle	-6	0.220539	259C	vehicle
259C_211213_Vehicle	-5	-0.174574	259C	vehicle
259C_211213_Vehicle	-4	-0.119163	259C	vehicle
259C_211213_Vehicle	-3	0.11631	259C	vehicle
259C_211213_Vehicle	-2	-0.206817	259C	vehicle
259C_211213_Vehicle	-1	1	259C	vehicle
259C_211213_Vehicle	0	0.0876588	259C	vehicle
259C_211213_Vehicle	1	-0.135534	259C	vehicle
259C_211213_Vehicle	2	0.164144	259C	vehicle
259C_211213_Vehicle	3	0.194219	259C	vehicle
259C_211213_Vehicle	4	0.297884	259C	vehicle
259C_211213_Vehicle	5	0.00700399	259C	vehicle
259C_211213_Vehicle	6	0.22616	259C	vehicle
259C_211213_Vehicle	7	0.315419	259C	vehicle
259C_211213_Vehicle	8	0.152481	259C	vehicle
259C_211213_Vehicle	9	0.313082	259C	vehicle
259C_211213_Vehicle	10	0.652703	259C	vehicle
259C_211213_Vehicle	11	0.208311	259C	vehicle
259C_211213_Vehicle	12	0.279106	259C	vehicle
259C_211223_DCZ1	-10	0.479457	259C	DCZ
259C_211223_DCZ1	-9	-0.443628	259C	DCZ
259C_211223_DCZ1	-8	-0.218065	259C	DCZ
259C_211223_DCZ1	-7	0.160118	259C	DCZ
259C_211223_DCZ1	-6	0.232285	259C	DCZ
259C_211223_DCZ1	-5	-0.00792637	259C	DCZ
259C_211223_DCZ1	-4	-0.138673	259C	DCZ
259C_211223_DCZ1	-3	-0.120612	259C	DCZ
259C_211223_DCZ1	-2	1	259C	DCZ
259C_211223_DCZ1	-1	-0.502306	259C	DCZ
259C_211223_DCZ1	0	-0.440649	259C	DCZ
259C_211223_DCZ1	1	-0.783004	259C	DCZ
259C_211223_DCZ1	2	-0.707056	259C	DCZ
259C_211223_DCZ1	3	-0.557636	259C	DCZ
259C_211223_DCZ1	4	-0.644487	259C	DCZ
259C_211223_DCZ1	5	-0.721651	259C	DCZ
259C_211223_DCZ1	6	-0.648918	259C	DCZ
259C_211223_DCZ1	7	-0.618912	259C	DCZ
259C_211223_DCZ1	8	-0.521711	259C	DCZ
259C_211223_DCZ1	9	-0.62377	259C	DCZ
259C_211223_DCZ1	10	-0.492516	259C	DCZ
259C_211223_DCZ1	11	-0.573007	259C	DCZ
259C_211223_DCZ1	12	-0.567716	259C	DCZ
259C_211223_DCZ1	13	-0.564071	259C	DCZ
259C_211223_DCZ1	14	-0.649237	259C	DCZ
259C_211223_DCZ1	15	-0.512221	259C	DCZ
259C_211223_DCZ1	16	-0.571017	259C	DCZ
259C_211223_DCZ1	17	-0.440899	259C	DCZ
259C_211223_DCZ1	18	-0.57937	259C	DCZ
259C_211223_DCZ1	19	-0.562051	259C	DCZ
259C_211223_DCZ1	20	-0.42694	259C	DCZ
259C_211223_DCZ1	21	-0.430899	259C	DCZ
259C_211223_DCZ1	22	-0.278603	259C	DCZ
259C_211223_DCZ1	23	-0.506029	259C	DCZ
259C_211223_DCZ1	24	-0.390388	259C	DCZ
259C_211223_DCZ1	25	-0.366203	259C	DCZ
259C_211223_DCZ1	26	-0.396956	259C	DCZ
259C_211223_DCZ1	27	-0.353402	259C	DCZ
259C_211223_DCZ1	28	-0.420858	259C	DCZ
259C_211223_DCZ1	29	-0.19481	259C	DCZ
259C_211223_DCZ1	30	-0.330495	259C	DCZ
259C_211223_DCZ1	31	-0.351724	259C	DCZ
259C_211223_DCZ1	32	-0.369851	259C	DCZ
259C_211223_DCZ1	33	-0.386524	259C	DCZ
259C_211223_DCZ1	34	-0.43427	259C	DCZ
259C_211223_DCZ1	35	-0.521684	259C	DCZ
259C_211223_DCZ1	36	-0.420294	259C	DCZ
259C_211223_DCZ1	37	-0.49332	259C	DCZ
259C_211223_DCZ1	38	-0.515659	259C	DCZ
259C_211223_DCZ1	39	-0.469562	259C	DCZ
259C_211223_DCZ1	40	-0.475889	259C	DCZ
259C_211223_DCZ1	41	-0.535594	259C	DCZ
259C_211223_DCZ1	42	-0.29709	259C	DCZ
259C_211223_DCZ1	43	-0.559929	259C	DCZ
259C_211223_DCZ1	44	-0.437535	259C	DCZ
259C_211223_DCZ1	45	-0.399362	259C	DCZ
259C_211223_DCZ1	46	-0.373236	259C	DCZ
259C_211223_DCZ1	47	-0.67748	259C	DCZ
259C_211223_DCZ1	48	-0.607	259C	DCZ
259C_211223_DCZ1	49	-0.635845	259C	DCZ
259C_211223_DCZ1	50	-0.650116	259C	DCZ
259C_211223_DCZ1	51	-0.581388	259C	DCZ
259C_211223_DCZ1	52	-0.637288	259C	DCZ
259C_211223_DCZ1	53	-0.625393	259C	DCZ
259C_211223_DCZ1	54	-0.598784	259C	DCZ
259C_211223_DCZ1	55	-0.51702	259C	DCZ
259C_211223_DCZ1	56	-0.656786	259C	DCZ
259C_211223_DCZ1	57	-0.595048	259C	DCZ
259C_211223_DCZ1	58	-0.655194	259C	DCZ
259C_211223_DCZ1	59	-0.447778	259C	DCZ
259C_211223_Vehicle	-10	-0.244969	259C	vehicle
259C_211223_Vehicle	-9	-0.268835	259C	vehicle
259C_211223_Vehicle	-8	-0.309159	259C	vehicle
259C_211223_Vehicle	-7	0.706207	259C	vehicle
259C_211223_Vehicle	-6	-0.370872	259C	vehicle
259C_211223_Vehicle	-5	-0.303809	259C	vehicle
259C_211223_Vehicle	-4	-0.103646	259C	vehicle
259C_211223_Vehicle	-3	-0.0740022	259C	vehicle
259C_211223_Vehicle	-2	-0.0535249	259C	vehicle
259C_211223_Vehicle	-1	0.0226106	259C	vehicle
259C_211223_Vehicle	0	1	259C	vehicle
259C_211223_Vehicle	1	-0.504287	259C	vehicle
259C_211223_Vehicle	2	-0.237685	259C	vehicle
259C_211223_Vehicle	3	-0.0872732	259C	vehicle
259C_211223_Vehicle	4	0.0169659	259C	vehicle
259C_211223_Vehicle	5	-0.219012	259C	vehicle
259C_211223_Vehicle	6	0.597975	259C	vehicle
259C_211223_Vehicle	7	-0.287889	259C	vehicle
259C_211223_Vehicle	8	-0.0714219	259C	vehicle
259C_211223_Vehicle	9	0.291513	259C	vehicle
259C_211223_Vehicle	10	0.360769	259C	vehicle
259C_211223_Vehicle	11	0.130244	259C	vehicle
259C_211223_Vehicle	12	0.00476893	259C	vehicle
259C_211227_DCZ1	-10	-0.246844	259C	DCZ
259C_211227_DCZ1	-9	-0.138092	259C	DCZ
259C_211227_DCZ1	-8	0.489199	259C	DCZ
259C_211227_DCZ1	-7	-0.442682	259C	DCZ
259C_211227_DCZ1	-6	-0.258438	259C	DCZ
259C_211227_DCZ1	-5	0.0215844	259C	DCZ
259C_211227_DCZ1	-4	0.329919	259C	DCZ
259C_211227_DCZ1	-3	1	259C	DCZ
259C_211227_DCZ1	-2	-0.263923	259C	DCZ
259C_211227_DCZ1	-1	-0.204986	259C	DCZ
259C_211227_DCZ1	0	-0.285737	259C	DCZ
259C_211227_DCZ1	1	-0.517413	259C	DCZ
259C_211227_DCZ1	2	-0.650495	259C	DCZ
259C_211227_DCZ1	3	-0.737908	259C	DCZ
259C_211227_DCZ1	4	-0.749183	259C	DCZ
259C_211227_DCZ1	5	-0.548414	259C	DCZ
259C_211227_DCZ1	6	-0.617662	259C	DCZ
259C_211227_DCZ1	7	-0.678143	259C	DCZ
259C_211227_DCZ1	8	-0.596661	259C	DCZ
259C_211227_DCZ1	9	-0.682597	259C	DCZ
259C_211227_DCZ1	10	-0.500456	259C	DCZ
259C_211227_DCZ1	11	-0.370394	259C	DCZ
259C_211227_DCZ1	12	-0.575394	259C	DCZ
259C_211227_DCZ1	13	-0.42031	259C	DCZ
259C_211227_DCZ1	14	-0.64349	259C	DCZ
259C_211227_DCZ1	15	-0.556628	259C	DCZ
259C_211227_DCZ1	16	-0.427459	259C	DCZ
259C_211227_DCZ1	17	-0.647483	259C	DCZ
259C_211227_DCZ1	18	-0.491063	259C	DCZ
259C_211227_DCZ1	19	-0.520415	259C	DCZ
259C_211227_DCZ1	20	-0.375435	259C	DCZ
259C_211227_DCZ1	21	-0.655097	259C	DCZ
259C_211227_DCZ1	22	-0.444681	259C	DCZ
259C_211227_DCZ1	23	-0.5094	259C	DCZ
259C_211227_DCZ1	24	-0.459328	259C	DCZ
259C_211227_DCZ1	25	-0.562267	259C	DCZ
259C_211227_DCZ1	26	-0.341804	259C	DCZ
259C_211227_DCZ1	27	-0.335958	259C	DCZ
259C_211227_DCZ1	28	-0.292371	259C	DCZ
259C_211227_DCZ1	29	-0.326975	259C	DCZ
259C_211227_DCZ1	30	-0.302641	259C	DCZ
259C_211227_DCZ1	31	-0.377984	259C	DCZ
259C_211227_DCZ1	32	-0.280834	259C	DCZ
259C_211227_DCZ1	33	-0.372536	259C	DCZ
259C_211227_DCZ1	34	-0.280833	259C	DCZ
259C_211227_DCZ1	35	-0.242259	259C	DCZ
259C_211227_DCZ1	36	-0.17014	259C	DCZ
259C_211227_DCZ1	37	-0.468429	259C	DCZ
259C_211227_DCZ1	38	-0.351736	259C	DCZ
259C_211227_DCZ1	39	-0.266855	259C	DCZ
259C_211227_DCZ1	40	-0.245733	259C	DCZ
259C_211227_DCZ1	41	0.0352604	259C	DCZ
259C_211227_DCZ1	42	0.0633942	259C	DCZ
259C_211227_DCZ1	43	0.106332	259C	DCZ
259C_211227_DCZ1	44	0.0593645	259C	DCZ
259C_211227_DCZ1	45	-0.0153007	259C	DCZ
259C_211227_DCZ1	46	0.00760877	259C	DCZ
259C_211227_DCZ1	47	-0.171418	259C	DCZ
259C_211227_DCZ1	48	-0.0793029	259C	DCZ
259C_211227_DCZ1	49	-0.332045	259C	DCZ
259C_211227_DCZ1	50	-0.257979	259C	DCZ
259C_211227_DCZ1	51	-0.29887	259C	DCZ
259C_211227_DCZ1	52	-0.246543	259C	DCZ
259C_211227_DCZ1	53	-0.30611	259C	DCZ
259C_211227_DCZ1	54	-0.279859	259C	DCZ
259C_211227_DCZ1	55	-0.305313	259C	DCZ
259C_211227_DCZ1	56	-0.447018	259C	DCZ
259C_211227_DCZ1	57	-0.405493	259C	DCZ
259C_211227_DCZ1	58	-0.323123	259C	DCZ
259C_211227_DCZ1	59	-0.285755	259C	DCZ
259C_211227_Vehicle	-10	-0.0067543	259C	vehicle
259C_211227_Vehicle	-9	0.0399097	259C	vehicle
259C_211227_Vehicle	-8	-0.0553533	259C	vehicle
259C_211227_Vehicle	-7	0.298893	259C	vehicle
259C_211227_Vehicle	-6	-0.10982	259C	vehicle
259C_211227_Vehicle	-5	-0.171738	259C	vehicle
259C_211227_Vehicle	-4	0.129873	259C	vehicle
259C_211227_Vehicle	-3	-0.106245	259C	vehicle
259C_211227_Vehicle	-2	-0.0500737	259C	vehicle
259C_211227_Vehicle	-1	0.0900087	259C	vehicle
259C_211227_Vehicle	0	-0.0586998	259C	vehicle
259C_211227_Vehicle	1	0.213922	259C	vehicle
259C_211227_Vehicle	2	1	259C	vehicle
259C_211227_Vehicle	3	-0.106128	259C	vehicle
259C_211227_Vehicle	4	0.0109192	259C	vehicle
259C_211227_Vehicle	5	0.0351896	259C	vehicle
259C_211227_Vehicle	6	0.107547	259C	vehicle
259C_211227_Vehicle	7	0.524908	259C	vehicle
259C_211227_Vehicle	8	-0.0951087	259C	vehicle
259C_211227_Vehicle	9	0.0274757	259C	vehicle
259C_211227_Vehicle	10	0.213786	259C	vehicle
259C_211227_Vehicle	11	0.418933	259C	vehicle
259C_211227_Vehicle	12	0.864764	259C	vehicle
261C_210326_DCZ1	-7	-0.0579907	261C	DCZ
261C_210326_DCZ1	-6	0.024524	261C	DCZ
261C_210326_DCZ1	-5	0.164094	261C	DCZ
261C_210326_DCZ1	-4	-0.236597	261C	DCZ
261C_210326_DCZ1	-3	0.328764	261C	DCZ
261C_210326_DCZ1	-1	0.571936	261C	DCZ
261C_210326_DCZ1	0	-0.79473	261C	DCZ
261C_210326_DCZ1	1	-0.826084	261C	DCZ
261C_210326_DCZ1	2	-0.662518	261C	DCZ
261C_210326_DCZ1	3	-0.69457	261C	DCZ
261C_210326_DCZ1	4	-0.744209	261C	DCZ
261C_210326_DCZ1	5	-0.737341	261C	DCZ
261C_210326_DCZ1	6	-0.762143	261C	DCZ
261C_210326_DCZ1	7	-0.708816	261C	DCZ
261C_210326_DCZ1	8	-0.686123	261C	DCZ
261C_210326_DCZ1	9	-0.899456	261C	DCZ
261C_210326_DCZ1	10	-0.67846	261C	DCZ
261C_210326_DCZ1	11	-1	261C	DCZ
261C_210326_DCZ1	12	-0.846891	261C	DCZ
261C_210326_DCZ1	13	-0.751975	261C	DCZ
261C_210326_DCZ1	14	-0.792252	261C	DCZ
261C_210326_DCZ1	15	-0.712258	261C	DCZ
261C_210326_DCZ1	16	-0.681798	261C	DCZ
261C_210326_DCZ1	17	-1.09573	261C	DCZ
261C_210326_DCZ1	18	-0.841053	261C	DCZ
261C_210326_DCZ1	19	-0.735407	261C	DCZ
261C_210326_DCZ1	20	-0.802587	261C	DCZ
261C_210326_DCZ1	21	-0.723118	261C	DCZ
261C_210326_DCZ1	22	-0.679672	261C	DCZ
261C_210326_DCZ1	23	0.235247	261C	DCZ
261C_210326_DCZ1	24	0.0117353	261C	DCZ
261C_210326_DCZ1	25	-1.29751	261C	DCZ
261C_210326_DCZ1	26	-1.21429	261C	DCZ
261C_210326_DCZ1	27	-1.13087	261C	DCZ
261C_210326_DCZ1	28	-1.13508	261C	DCZ
261C_210326_DCZ1	29	-1.16562	261C	DCZ
261C_210326_DCZ1	30	-1.19518	261C	DCZ
261C_210326_DCZ1	31	-1.14931	261C	DCZ
261C_210326_DCZ1	32	-1.18416	261C	DCZ
261C_210326_DCZ1	33	-1.15299	261C	DCZ
261C_210326_DCZ1	34	-1.11892	261C	DCZ
261C_210326_DCZ1	35	-1.08894	261C	DCZ
261C_210326_DCZ1	36	-1.24771	261C	DCZ
261C_210326_DCZ1	37	-1.20449	261C	DCZ
261C_210326_DCZ1	38	-1.25916	261C	DCZ
261C_210326_DCZ1	39	-1.17874	261C	DCZ
261C_210326_DCZ1	40	-1.28761	261C	DCZ
261C_210326_DCZ1	41	-1.28123	261C	DCZ
261C_210326_DCZ1	42	-1.31556	261C	DCZ
261C_210326_DCZ1	43	-1.19254	261C	DCZ
261C_210326_DCZ1	44	-1.25014	261C	DCZ
261C_210326_DCZ1	45	-1.2744	261C	DCZ
261C_210326_DCZ1	46	-1.32468	261C	DCZ
261C_210326_DCZ1	47	-1.29373	261C	DCZ
261C_210326_DCZ1	48	-1.21482	261C	DCZ
261C_210326_DCZ1	49	-1.17748	261C	DCZ
261C_210326_DCZ1	50	-1.21458	261C	DCZ
261C_210326_DCZ1	51	-1.26103	261C	DCZ
261C_210326_DCZ1	52	-1.25779	261C	DCZ
261C_210326_DCZ1	53	-1.21194	261C	DCZ
261C_210326_DCZ1	54	-1.2595	261C	DCZ
261C_210326_DCZ1	55	-1.20964	261C	DCZ
261C_210326_DCZ1	56	-1.24293	261C	DCZ
261C_210326_DCZ1	57	-1.28765	261C	DCZ
261C_210326_DCZ1	58	-1.2802	261C	DCZ
261C_210326_DCZ1	59	-1.24834	261C	DCZ
261C_210401_DCZ1	-10	0.31998	261C	DCZ
261C_210401_DCZ1	-9	0.496705	261C	DCZ
261C_210401_DCZ1	-8	-0.256311	261C	DCZ
261C_210401_DCZ1	-7	-0.316804	261C	DCZ
261C_210401_DCZ1	-6	-0.188518	261C	DCZ
261C_210401_DCZ1	-5	-0.180868	261C	DCZ
261C_210401_DCZ1	-4	-0.246744	261C	DCZ
261C_210401_DCZ1	-3	0.84423	261C	DCZ
261C_210401_DCZ1	-2	0.0692058	261C	DCZ
261C_210401_DCZ1	-1	-0.17185	261C	DCZ
261C_210401_DCZ1	0	-0.369025	261C	DCZ
261C_210401_DCZ1	1	-0.269047	261C	DCZ
261C_210401_DCZ1	2	-0.617523	261C	DCZ
261C_210401_DCZ1	3	-1	261C	DCZ
261C_210401_DCZ1	4	-0.915666	261C	DCZ
261C_210401_DCZ1	5	-0.836817	261C	DCZ
261C_210401_DCZ1	6	-0.725843	261C	DCZ
261C_210401_DCZ1	7	-0.595461	261C	DCZ
261C_210401_DCZ1	8	-0.917165	261C	DCZ
261C_210401_DCZ1	9	-0.736457	261C	DCZ
261C_210401_DCZ1	10	-0.886834	261C	DCZ
261C_210401_DCZ1	11	-0.5707	261C	DCZ
261C_210401_DCZ1	12	-0.843193	261C	DCZ
261C_210401_DCZ1	13	-0.687085	261C	DCZ
261C_210401_DCZ1	14	-0.912935	261C	DCZ
261C_210401_DCZ1	15	-1.00118	261C	DCZ
261C_210401_DCZ1	16	-0.883799	261C	DCZ
261C_210401_DCZ1	17	-0.654588	261C	DCZ
261C_210401_DCZ1	18	-0.93551	261C	DCZ
261C_210401_DCZ1	19	-1.1806	261C	DCZ
261C_210401_DCZ1	20	-0.990696	261C	DCZ
261C_210401_DCZ1	21	-0.993022	261C	DCZ
261C_210401_DCZ1	22	-0.96251	261C	DCZ
261C_210401_DCZ1	23	-1.08788	261C	DCZ
261C_210401_DCZ1	24	-0.980579	261C	DCZ
261C_210401_DCZ1	25	-0.880983	261C	DCZ
261C_210401_DCZ1	26	-1.11827	261C	DCZ
261C_210401_DCZ1	27	-1.06288	261C	DCZ
261C_210401_DCZ1	28	-1.21742	261C	DCZ
261C_210401_DCZ1	29	-1.21343	261C	DCZ
261C_210401_DCZ1	30	-1.13371	261C	DCZ
261C_210401_DCZ1	31	-1.00492	261C	DCZ
261C_210401_DCZ1	32	-0.92849	261C	DCZ
261C_210401_DCZ1	33	-1.16739	261C	DCZ
261C_210401_DCZ1	34	-1.11151	261C	DCZ
261C_210401_DCZ1	35	-0.985947	261C	DCZ
261C_210401_DCZ1	36	-0.930846	261C	DCZ
261C_210401_DCZ1	37	-1.18919	261C	DCZ
261C_210401_DCZ1	38	-1.2069	261C	DCZ
261C_210401_DCZ1	39	-1.19382	261C	DCZ
261C_210401_DCZ1	40	-1.21913	261C	DCZ
261C_210401_DCZ1	41	-1.07477	261C	DCZ
261C_210401_DCZ1	42	-1.4111	261C	DCZ
261C_210401_DCZ1	43	-1.35681	261C	DCZ
261C_210401_DCZ1	44	-1.33005	261C	DCZ
261C_210401_DCZ1	45	-1.13696	261C	DCZ
261C_210401_DCZ1	46	-1.20038	261C	DCZ
261C_210401_DCZ1	47	-1.19002	261C	DCZ
261C_210401_DCZ1	48	-1.09795	261C	DCZ
261C_210401_DCZ1	49	-1.14664	261C	DCZ
261C_210401_DCZ1	50	-1.18139	261C	DCZ
261C_210401_DCZ1	51	-1.22116	261C	DCZ
261C_210401_DCZ1	52	-1.36261	261C	DCZ
261C_210401_DCZ1	53	-1.27028	261C	DCZ
261C_210401_DCZ1	54	-1.2756	261C	DCZ
261C_210401_DCZ1	55	-0.969988	261C	DCZ
261C_210401_DCZ1	56	-1.34028	261C	DCZ
261C_210401_DCZ1	57	-1.36154	261C	DCZ
261C_210401_DCZ1	58	-1.39189	261C	DCZ
261C_210401_DCZ1	59	-1.39539	261C	DCZ
261C_210401_Vehicle	-10	-0.0843704	261C	vehicle
261C_210401_Vehicle	-9	0.0072712	261C	vehicle
261C_210401_Vehicle	-8	0.0715676	261C	vehicle
261C_210401_Vehicle	-7	-0.0793558	261C	vehicle
261C_210401_Vehicle	-6	-0.0186763	261C	vehicle
261C_210401_Vehicle	-5	-0.0804878	261C	vehicle
261C_210401_Vehicle	-4	0.113505	261C	vehicle
261C_210401_Vehicle	-3	-0.0707366	261C	vehicle
261C_210401_Vehicle	-2	0.0500194	261C	vehicle
261C_210401_Vehicle	-1	-0.00715322	261C	vehicle
261C_210401_Vehicle	0	0.0984168	261C	vehicle
261C_210401_Vehicle	1	-0.00408009	261C	vehicle
261C_210401_Vehicle	2	0.348878	261C	vehicle
261C_210401_Vehicle	3	-0.121812	261C	vehicle
261C_210401_Vehicle	4	0.0378412	261C	vehicle
261C_210401_Vehicle	5	0.132631	261C	vehicle
261C_210401_Vehicle	6	0.145032	261C	vehicle
261C_210401_Vehicle	7	1	261C	vehicle
261C_210401_Vehicle	8	0.496375	261C	vehicle
261C_210401_Vehicle	10	0.731983	261C	vehicle
261C_210401_Vehicle	11	0.403353	261C	vehicle

## Sheet: 3b
tag	value	prepost
dcz_1_261C_210326_S	0.0701963	pre
dcz_1_261C_210326_S	-0.720156	post
dcz_2_261C_210401_S	0.0594611	pre
dcz_2_261C_210401_S	-0.81917	post
dcz_3_259C_211122_S	-0.0419236	pre
dcz_3_259C_211122_S	-0.329555	post
dcz_4_259C_211213_S	0.259006	pre
dcz_4_259C_211213_S	-0.946522	post
dcz_5_259C_211223_M	0.193015	pre
dcz_5_259C_211223_M	-0.65595	post
dcz_6_259C_211227_M	0.165828	pre
dcz_6_259C_211227_M	-0.660732	post
vehicle_2_261C_210401_S	-0.00127523	pre
vehicle_2_261C_210401_S	0.108514	post
vehicle_4_259C_211213_S	-0.0327411	pre
vehicle_4_259C_211213_S	0.177882	post
vehicle_5_259C_211223_M	-0.181171	pre
vehicle_5_259C_211223_M	0.014194	post
vehicle_6_259C_211227_M	-0.0616008	pre
vehicle_6_259C_211227_M	0.209505	post

## Sheet: 3c
tag	time	value_scaled	monkey	treatment
dcz_1_261C_210326_S	-9.5	0.261034	261C	DCZ
dcz_1_261C_210326_S	-8.5	0.0800146	261C	DCZ
dcz_1_261C_210326_S	-7.5	-0.126225	261C	DCZ
dcz_1_261C_210326_S	-6.5	-0.184803	261C	DCZ
dcz_1_261C_210326_S	-5.5	-0.238498	261C	DCZ
dcz_1_261C_210326_S	-4.5	-0.179921	261C	DCZ
dcz_1_261C_210326_S	-3.5	0.00557296	261C	DCZ
dcz_1_261C_210326_S	-2.5	0.249644	261C	DCZ
dcz_1_261C_210326_S	-1.5	0.186186	261C	DCZ
dcz_1_261C_210326_S	-0.5	-0.0530041	261C	DCZ
dcz_1_261C_210326_S	0.5	-0.282431	261C	DCZ
dcz_1_261C_210326_S	1.5	-0.575316	261C	DCZ
dcz_1_261C_210326_S	2.5	-0.82915	261C	DCZ
dcz_1_261C_210326_S	3.5	-1	261C	DCZ
dcz_1_261C_210326_S	4.5	-1	261C	DCZ
dcz_1_261C_210326_S	5.5	-1	261C	DCZ
dcz_1_261C_210326_S	6.5	-0.960949	261C	DCZ
dcz_1_261C_210326_S	7.5	-0.912134	261C	DCZ
dcz_1_261C_210326_S	8.5	-0.89749	261C	DCZ
dcz_1_261C_210326_S	9.5	-0.799862	261C	DCZ
dcz_1_261C_210326_S	10.5	-0.799862	261C	DCZ
dcz_1_261C_210326_S	11.5	-0.838913	261C	DCZ
dcz_1_261C_210326_S	12.5	-0.887727	261C	DCZ
dcz_1_261C_210326_S	13.5	-0.843794	261C	DCZ
dcz_1_261C_210326_S	14.5	-0.790099	261C	DCZ
dcz_1_261C_210326_S	15.5	-0.677826	261C	DCZ
dcz_1_261C_210326_S	16.5	-0.589961	261C	DCZ
dcz_1_261C_210326_S	17.5	-0.419111	261C	DCZ
dcz_1_261C_210326_S	18.5	-0.253142	261C	DCZ
dcz_1_261C_210326_S	19.5	-0.233617	261C	DCZ
dcz_1_261C_210326_S	20.5	-0.17504	261C	DCZ
dcz_1_261C_210326_S	21.5	0.0299801	261C	DCZ
dcz_1_261C_210326_S	22.5	0.06415	261C	DCZ
dcz_1_261C_210326_S	23.5	-0.160395	261C	DCZ
dcz_1_261C_210326_S	24.5	-0.331245	261C	DCZ
dcz_1_261C_210326_S	25.5	-0.502095	261C	DCZ
dcz_1_261C_210326_S	26.5	-0.79498	261C	DCZ
dcz_1_261C_210326_S	27.5	-1	261C	DCZ
dcz_1_261C_210326_S	28.5	-1	261C	DCZ
dcz_1_261C_210326_S	29.5	-1	261C	DCZ
dcz_1_261C_210326_S	30.5	-1	261C	DCZ
dcz_1_261C_210326_S	31.5	-1	261C	DCZ
dcz_1_261C_210326_S	32.5	-1	261C	DCZ
dcz_1_261C_210326_S	33.5	-1	261C	DCZ
dcz_1_261C_210326_S	34.5	-0.946304	261C	DCZ
dcz_1_261C_210326_S	35.5	-0.946304	261C	DCZ
dcz_1_261C_210326_S	36.5	-0.946304	261C	DCZ
dcz_1_261C_210326_S	37.5	-0.946304	261C	DCZ
dcz_1_261C_210326_S	38.5	-0.946304	261C	DCZ
dcz_1_261C_210326_S	39.5	-1	261C	DCZ
dcz_1_261C_210326_S	40.5	-1	261C	DCZ
dcz_1_261C_210326_S	41.5	-1	261C	DCZ
dcz_1_261C_210326_S	42.5	-1	261C	DCZ
dcz_1_261C_210326_S	43.5	-1	261C	DCZ
dcz_1_261C_210326_S	44.5	-1	261C	DCZ
dcz_1_261C_210326_S	45.5	-1	261C	DCZ
dcz_1_261C_210326_S	46.5	-1	261C	DCZ
dcz_1_261C_210326_S	47.5	-1	261C	DCZ
dcz_1_261C_210326_S	48.5	-1	261C	DCZ
dcz_1_261C_210326_S	49.5	-1	261C	DCZ
dcz_1_261C_210326_S	50.5	-1	261C	DCZ
dcz_1_261C_210326_S	51.5	-1	261C	DCZ
dcz_1_261C_210326_S	52.5	-1	261C	DCZ
dcz_1_261C_210326_S	53.5	-1	261C	DCZ
dcz_1_261C_210326_S	54.5	-1	261C	DCZ
dcz_1_261C_210326_S	55.5	-1	261C	DCZ
dcz_1_261C_210326_S	56.5	-1	261C	DCZ
dcz_1_261C_210326_S	57.5	-1	261C	DCZ
dcz_1_261C_210326_S	58.5	-1	261C	DCZ
dcz_1_261C_210326_S	59.5	-1	261C	DCZ
dcz_2_261C_210401_S	-9.5	0.102399	261C	DCZ
dcz_2_261C_210401_S	-8.5	0.0101476	261C	DCZ
dcz_2_261C_210401_S	-7.5	-0.00369004	261C	DCZ
dcz_2_261C_210401_S	-6.5	-0.12131	261C	DCZ
dcz_2_261C_210401_S	-5.5	-0.183579	261C	DCZ
dcz_2_261C_210401_S	-4.5	-0.0936347	261C	DCZ
dcz_2_261C_210401_S	-3.5	0.0309041	261C	DCZ
dcz_2_261C_210401_S	-2.5	0.0654982	261C	DCZ
dcz_2_261C_210401_S	-1.5	0.0793358	261C	DCZ
dcz_2_261C_210401_S	-0.5	0.11393	261C	DCZ
dcz_2_261C_210401_S	0.5	-0.0521218	261C	DCZ
dcz_2_261C_210401_S	1.5	-0.259686	261C	DCZ
dcz_2_261C_210401_S	2.5	-0.377306	261C	DCZ
dcz_2_261C_210401_S	3.5	-0.453413	261C	DCZ
dcz_2_261C_210401_S	4.5	-0.654059	261C	DCZ
dcz_2_261C_210401_S	5.5	-0.654059	261C	DCZ
dcz_2_261C_210401_S	6.5	-0.619465	261C	DCZ
dcz_2_261C_210401_S	7.5	-0.598708	261C	DCZ
dcz_2_261C_210401_S	8.5	-0.584871	261C	DCZ
dcz_2_261C_210401_S	9.5	-0.702491	261C	DCZ
dcz_2_261C_210401_S	10.5	-0.875461	261C	DCZ
dcz_2_261C_210401_S	11.5	-1	261C	DCZ
dcz_2_261C_210401_S	12.5	-1.256	261C	DCZ
dcz_2_261C_210401_S	13.5	-1.47048	261C	DCZ
dcz_2_261C_210401_S	14.5	-1.47048	261C	DCZ
dcz_2_261C_210401_S	15.5	-1.42897	261C	DCZ
dcz_2_261C_210401_S	16.5	-1.34594	261C	DCZ
dcz_2_261C_210401_S	17.5	-1.17989	261C	DCZ
dcz_2_261C_210401_S	18.5	-0.910055	261C	DCZ
dcz_2_261C_210401_S	19.5	-0.792435	261C	DCZ
dcz_2_261C_210401_S	20.5	-0.771679	261C	DCZ
dcz_2_261C_210401_S	21.5	-0.958487	261C	DCZ
dcz_2_261C_210401_S	22.5	-1.12454	261C	DCZ
dcz_2_261C_210401_S	23.5	-1.39437	261C	DCZ
dcz_2_261C_210401_S	24.5	-1.50507	261C	DCZ
dcz_2_261C_210401_S	25.5	-1.22832	261C	DCZ
dcz_2_261C_210401_S	26.5	-0.854705	261C	DCZ
dcz_2_261C_210401_S	27.5	-0.813192	261C	DCZ
dcz_2_261C_210401_S	28.5	-0.453413	261C	DCZ
dcz_2_261C_210401_S	29.5	-0.232011	261C	DCZ
dcz_2_261C_210401_S	30.5	-0.232011	261C	DCZ
dcz_2_261C_210401_S	31.5	-0.315037	261C	DCZ
dcz_2_261C_210401_S	32.5	-0.301199	261C	DCZ
dcz_2_261C_210401_S	33.5	-0.660978	261C	DCZ
dcz_2_261C_210401_S	34.5	-0.847786	261C	DCZ
dcz_2_261C_210401_S	35.5	-1.18681	261C	DCZ
dcz_2_261C_210401_S	36.5	-1.42205	261C	DCZ
dcz_2_261C_210401_S	37.5	-1.26983	261C	DCZ
dcz_2_261C_210401_S	38.5	-1.13838	261C	DCZ
dcz_2_261C_210401_S	39.5	-0.972325	261C	DCZ
dcz_2_261C_210401_S	40.5	-1.02076	261C	DCZ
dcz_2_261C_210401_S	41.5	-1.07611	261C	DCZ
dcz_2_261C_210401_S	42.5	-1.28367	261C	DCZ
dcz_2_261C_210401_S	43.5	-1.41513	261C	DCZ
dcz_2_261C_210401_S	44.5	-1.62269	261C	DCZ
dcz_2_261C_210401_S	45.5	-1.65037	261C	DCZ
dcz_2_261C_210401_S	46.5	-1.65037	261C	DCZ
dcz_2_261C_210401_S	47.5	-1.48432	261C	DCZ
dcz_2_261C_210401_S	48.5	-1.28367	261C	DCZ
dcz_2_261C_210401_S	49.5	-1.11762	261C	DCZ
dcz_2_261C_210401_S	50.5	-1.10378	261C	DCZ
dcz_2_261C_210401_S	51.5	-1.10378	261C	DCZ
dcz_2_261C_210401_S	52.5	-1.26983	261C	DCZ
dcz_2_261C_210401_S	53.5	-1.47048	261C	DCZ
dcz_2_261C_210401_S	54.5	-1.63653	261C	DCZ
dcz_2_261C_210401_S	55.5	-1.61577	261C	DCZ
dcz_2_261C_210401_S	56.5	-1.42205	261C	DCZ
dcz_2_261C_210401_S	57.5	-1.24908	261C	DCZ
dcz_2_261C_210401_S	58.5	-1.14875	261C	DCZ
dcz_2_261C_210401_S	59.5	-0.98155	261C	DCZ
dcz_4_259C_211213_S	-9.5	0.0936544	259C	DCZ
dcz_4_259C_211213_S	-8.5	0.0222404	259C	DCZ
dcz_4_259C_211213_S	-7.5	-0.0124464	259C	DCZ
dcz_4_259C_211213_S	-6.5	0.0936544	259C	DCZ
dcz_4_259C_211213_S	-5.5	0.00387676	259C	DCZ
dcz_4_259C_211213_S	-4.5	-0.0532544	259C	DCZ
dcz_4_259C_211213_S	-3.5	0.0936544	259C	DCZ
dcz_4_259C_211213_S	-2.5	0.0365232	259C	DCZ
dcz_4_259C_211213_S	-1.5	-0.167517	259C	DCZ
dcz_4_259C_211213_S	-0.5	-0.110386	259C	DCZ
dcz_4_259C_211213_S	0.5	-0.23281	259C	DCZ
dcz_4_259C_211213_S	1.5	-0.493981	259C	DCZ
dcz_4_259C_211213_S	2.5	-0.575597	259C	DCZ
dcz_4_259C_211213_S	3.5	-0.738829	259C	DCZ
dcz_4_259C_211213_S	4.5	-0.804122	259C	DCZ
dcz_4_259C_211213_S	5.5	-0.828606	259C	DCZ
dcz_4_259C_211213_S	6.5	-0.918384	259C	DCZ
dcz_4_259C_211213_S	7.5	-1	259C	DCZ
dcz_4_259C_211213_S	8.5	-0.771475	259C	DCZ
dcz_4_259C_211213_S	9.5	-0.812283	259C	DCZ
dcz_4_259C_211213_S	10.5	-0.79596	259C	DCZ
dcz_4_259C_211213_S	11.5	-0.608243	259C	DCZ
dcz_4_259C_211213_S	12.5	-0.18384	259C	DCZ
dcz_4_259C_211213_S	13.5	-0.330749	259C	DCZ
dcz_4_259C_211213_S	14.5	-0.265456	259C	DCZ
dcz_4_259C_211213_S	15.5	-0.265456	259C	DCZ
dcz_4_259C_211213_S	16.5	-0.298102	259C	DCZ
dcz_4_259C_211213_S	17.5	-0.600082	259C	DCZ
dcz_4_259C_211213_S	18.5	-0.526627	259C	DCZ
dcz_4_259C_211213_S	19.5	-0.265456	259C	DCZ
dcz_4_259C_211213_S	20.5	-0.289941	259C	DCZ
dcz_4_259C_211213_S	21.5	-0.281779	259C	DCZ
dcz_4_259C_211213_S	22.5	-0.0859008	259C	DCZ
dcz_4_259C_211213_S	23.5	0.061008	259C	DCZ
dcz_4_259C_211213_S	24.5	-0.0859008	259C	DCZ
dcz_4_259C_211213_S	25.5	0.0365232	259C	DCZ
dcz_4_259C_211213_S	26.5	0.199755	259C	DCZ
dcz_4_259C_211213_S	27.5	0.199755	259C	DCZ
dcz_4_259C_211213_S	28.5	0.0854928	259C	DCZ
dcz_4_259C_211213_S	29.5	-0.0369312	259C	DCZ
dcz_4_259C_211213_S	30.5	-0.0124464	259C	DCZ
dcz_4_259C_211213_S	31.5	-0.412365	259C	DCZ
dcz_4_259C_211213_S	32.5	-0.681698	259C	DCZ
dcz_4_259C_211213_S	33.5	-0.722506	259C	DCZ
dcz_4_259C_211213_S	34.5	-0.567435	259C	DCZ
dcz_4_259C_211213_S	35.5	-0.689859	259C	DCZ
dcz_4_259C_211213_S	36.5	-0.689859	259C	DCZ
dcz_4_259C_211213_S	37.5	-0.804122	259C	DCZ
dcz_4_259C_211213_S	38.5	-1.04081	259C	DCZ
dcz_4_259C_211213_S	39.5	-1.26933	259C	DCZ
dcz_4_259C_211213_S	40.5	-0.991838	259C	DCZ
dcz_4_259C_211213_S	41.5	-0.853091	259C	DCZ
dcz_4_259C_211213_S	42.5	-0.698021	259C	DCZ
dcz_4_259C_211213_S	43.5	-0.257294	259C	DCZ
dcz_4_259C_211213_S	44.5	-0.159355	259C	DCZ
dcz_4_259C_211213_S	45.5	-0.314426	259C	DCZ
dcz_4_259C_211213_S	46.5	-0.118547	259C	DCZ
dcz_4_259C_211213_S	47.5	0.216078	259C	DCZ
dcz_4_259C_211213_S	48.5	-0.102224	259C	DCZ
dcz_4_259C_211213_S	49.5	-0.200163	259C	DCZ
dcz_4_259C_211213_S	50.5	-0.167517	259C	DCZ
dcz_4_259C_211213_S	51.5	-0.265456	259C	DCZ
dcz_4_259C_211213_S	52.5	-0.493981	259C	DCZ
dcz_4_259C_211213_S	53.5	-0.126709	259C	DCZ
dcz_4_259C_211213_S	54.5	-0.102224	259C	DCZ
dcz_4_259C_211213_S	55.5	0.0691696	259C	DCZ
dcz_4_259C_211213_S	56.5	0.207917	259C	DCZ
dcz_4_259C_211213_S	57.5	0.436442	259C	DCZ
dcz_4_259C_211213_S	58.5	0.3283	259C	DCZ
dcz_4_259C_211213_S	59.5	0.678569	259C	DCZ
dcz_5_259C_211223_M	-9.5	-0.12733	259C	DCZ
dcz_5_259C_211223_M	-8.5	-0.202697	259C	DCZ
dcz_5_259C_211223_M	-7.5	-0.0194367	259C	DCZ
dcz_5_259C_211223_M	-6.5	-0.247917	259C	DCZ
dcz_5_259C_211223_M	-5.5	-0.200317	259C	DCZ
dcz_5_259C_211223_M	-4.5	0.104324	259C	DCZ
dcz_5_259C_211223_M	-3.5	0.523205	259C	DCZ
dcz_5_259C_211223_M	-2.5	0.180484	259C	DCZ
dcz_5_259C_211223_M	-1.5	0.0186434	259C	DCZ
dcz_5_259C_211223_M	-0.5	-0.0289568	259C	DCZ
dcz_5_259C_211223_M	0.5	-0.333598	259C	DCZ
dcz_5_259C_211223_M	1.5	-0.86672	259C	DCZ
dcz_5_259C_211223_M	2.5	-0.86672	259C	DCZ
dcz_5_259C_211223_M	3.5	-1	259C	DCZ
dcz_5_259C_211223_M	4.5	-1	259C	DCZ
dcz_5_259C_211223_M	5.5	-1	259C	DCZ
dcz_5_259C_211223_M	6.5	-1	259C	DCZ
dcz_5_259C_211223_M	7.5	-1	259C	DCZ
dcz_5_259C_211223_M	8.5	-1	259C	DCZ
dcz_5_259C_211223_M	9.5	-1	259C	DCZ
dcz_5_259C_211223_M	10.5	-1	259C	DCZ
dcz_5_259C_211223_M	11.5	-1	259C	DCZ
dcz_5_259C_211223_M	12.5	-1	259C	DCZ
dcz_5_259C_211223_M	13.5	-1	259C	DCZ
dcz_5_259C_211223_M	14.5	-1	259C	DCZ
dcz_5_259C_211223_M	15.5	-1	259C	DCZ
dcz_5_259C_211223_M	16.5	-1	259C	DCZ
dcz_5_259C_211223_M	17.5	-0.8572	259C	DCZ
dcz_5_259C_211223_M	18.5	-0.838159	259C	DCZ
dcz_5_259C_211223_M	19.5	-0.838159	259C	DCZ
dcz_5_259C_211223_M	20.5	-0.838159	259C	DCZ
dcz_5_259C_211223_M	21.5	-0.838159	259C	DCZ
dcz_5_259C_211223_M	22.5	-0.98096	259C	DCZ
dcz_5_259C_211223_M	23.5	-1	259C	DCZ
dcz_5_259C_211223_M	24.5	-0.98096	259C	DCZ
dcz_5_259C_211223_M	25.5	-0.695359	259C	DCZ
dcz_5_259C_211223_M	26.5	-0.695359	259C	DCZ
dcz_5_259C_211223_M	27.5	-0.695359	259C	DCZ
dcz_5_259C_211223_M	28.5	-0.695359	259C	DCZ
dcz_5_259C_211223_M	29.5	-0.714399	259C	DCZ
dcz_5_259C_211223_M	30.5	-1	259C	DCZ
dcz_5_259C_211223_M	31.5	-1	259C	DCZ
dcz_5_259C_211223_M	32.5	-1	259C	DCZ
dcz_5_259C_211223_M	33.5	-1	259C	DCZ
dcz_5_259C_211223_M	34.5	-1	259C	DCZ
dcz_5_259C_211223_M	35.5	-1	259C	DCZ
dcz_5_259C_211223_M	36.5	-1	259C	DCZ
dcz_5_259C_211223_M	37.5	-1	259C	DCZ
dcz_5_259C_211223_M	38.5	-1	259C	DCZ
dcz_5_259C_211223_M	39.5	-1	259C	DCZ
dcz_5_259C_211223_M	40.5	-1	259C	DCZ
dcz_5_259C_211223_M	41.5	-1	259C	DCZ
dcz_5_259C_211223_M	42.5	-1	259C	DCZ
dcz_5_259C_211223_M	43.5	-1	259C	DCZ
dcz_5_259C_211223_M	44.5	-1	259C	DCZ
dcz_5_259C_211223_M	45.5	-1	259C	DCZ
dcz_5_259C_211223_M	46.5	-1	259C	DCZ
dcz_5_259C_211223_M	47.5	-1	259C	DCZ
dcz_5_259C_211223_M	48.5	-1	259C	DCZ
dcz_5_259C_211223_M	49.5	-1	259C	DCZ
dcz_5_259C_211223_M	50.5	-1	259C	DCZ
dcz_5_259C_211223_M	51.5	-1	259C	DCZ
dcz_5_259C_211223_M	52.5	-1	259C	DCZ
dcz_5_259C_211223_M	53.5	-1	259C	DCZ
dcz_5_259C_211223_M	54.5	-1	259C	DCZ
dcz_5_259C_211223_M	55.5	-1	259C	DCZ
dcz_5_259C_211223_M	56.5	-1	259C	DCZ
dcz_5_259C_211223_M	57.5	-1	259C	DCZ
dcz_5_259C_211223_M	58.5	-1	259C	DCZ
dcz_5_259C_211223_M	59.5	-1	259C	DCZ
dcz_6_259C_211227_M	-9.5	0.150863	259C	DCZ
dcz_6_259C_211227_M	-8.5	-0.136853	259C	DCZ
dcz_6_259C_211227_M	-7.5	-0.309482	259C	DCZ
dcz_6_259C_211227_M	-6.5	-0.509632	259C	DCZ
dcz_6_259C_211227_M	-5.5	-0.27946	259C	DCZ
dcz_6_259C_211227_M	-4.5	-0.189392	259C	DCZ
dcz_6_259C_211227_M	-3.5	0.160871	259C	DCZ
dcz_6_259C_211227_M	-2.5	0.351013	259C	DCZ
dcz_6_259C_211227_M	-1.5	0.521141	259C	DCZ
dcz_6_259C_211227_M	-0.5	0.240931	259C	DCZ
dcz_6_259C_211227_M	0.5	-0.289467	259C	DCZ
dcz_6_259C_211227_M	1.5	-0.63973	259C	DCZ
dcz_6_259C_211227_M	2.5	-0.829872	259C	DCZ
dcz_6_259C_211227_M	3.5	-1	259C	DCZ
dcz_6_259C_211227_M	4.5	-0.809857	259C	DCZ
dcz_6_259C_211227_M	5.5	-0.349512	259C	DCZ
dcz_6_259C_211227_M	6.5	-0.349512	259C	DCZ
dcz_6_259C_211227_M	7.5	-0.349512	259C	DCZ
dcz_6_259C_211227_M	8.5	-0.249437	259C	DCZ
dcz_6_259C_211227_M	9.5	-0.43958	259C	DCZ
dcz_6_259C_211227_M	10.5	-0.859895	259C	DCZ
dcz_6_259C_211227_M	11.5	-0.829872	259C	DCZ
dcz_6_259C_211227_M	12.5	-0.829872	259C	DCZ
dcz_6_259C_211227_M	13.5	-0.929947	259C	DCZ
dcz_6_259C_211227_M	14.5	-0.929947	259C	DCZ
dcz_6_259C_211227_M	15.5	-0.969977	259C	DCZ
dcz_6_259C_211227_M	16.5	-1	259C	DCZ
dcz_6_259C_211227_M	17.5	-1	259C	DCZ
dcz_6_259C_211227_M	18.5	-0.91994	259C	DCZ
dcz_6_259C_211227_M	19.5	-0.849887	259C	DCZ
dcz_6_259C_211227_M	20.5	-0.589692	259C	DCZ
dcz_6_259C_211227_M	21.5	-0.589692	259C	DCZ
dcz_6_259C_211227_M	22.5	-0.589692	259C	DCZ
dcz_6_259C_211227_M	23.5	-0.449587	259C	DCZ
dcz_6_259C_211227_M	24.5	-0.51964	259C	DCZ
dcz_6_259C_211227_M	25.5	-0.71979	259C	DCZ
dcz_6_259C_211227_M	26.5	-0.71979	259C	DCZ
dcz_6_259C_211227_M	27.5	-0.47961	259C	DCZ
dcz_6_259C_211227_M	28.5	-0.699775	259C	DCZ
dcz_6_259C_211227_M	29.5	-0.699775	259C	DCZ
dcz_6_259C_211227_M	30.5	-0.75982	259C	DCZ
dcz_6_259C_211227_M	31.5	-0.47961	259C	DCZ
dcz_6_259C_211227_M	32.5	-0.529647	259C	DCZ
dcz_6_259C_211227_M	33.5	-0.529647	259C	DCZ
dcz_6_259C_211227_M	34.5	-0.39955	259C	DCZ
dcz_6_259C_211227_M	35.5	-0.299475	259C	DCZ
dcz_6_259C_211227_M	36.5	-0.579685	259C	DCZ
dcz_6_259C_211227_M	37.5	-0.769827	259C	DCZ
dcz_6_259C_211227_M	38.5	-0.769827	259C	DCZ
dcz_6_259C_211227_M	39.5	-0.899925	259C	DCZ
dcz_6_259C_211227_M	40.5	-1	259C	DCZ
dcz_6_259C_211227_M	41.5	-1	259C	DCZ
dcz_6_259C_211227_M	42.5	-1	259C	DCZ
dcz_6_259C_211227_M	43.5	-1	259C	DCZ
dcz_6_259C_211227_M	44.5	-1	259C	DCZ
dcz_6_259C_211227_M	45.5	-1	259C	DCZ
dcz_6_259C_211227_M	46.5	-1	259C	DCZ
dcz_6_259C_211227_M	47.5	-1	259C	DCZ
dcz_6_259C_211227_M	48.5	-1	259C	DCZ
dcz_6_259C_211227_M	49.5	-1	259C	DCZ
dcz_6_259C_211227_M	50.5	-1	259C	DCZ
dcz_6_259C_211227_M	51.5	-1	259C	DCZ
dcz_6_259C_211227_M	52.5	-1	259C	DCZ
dcz_6_259C_211227_M	53.5	-1	259C	DCZ
dcz_6_259C_211227_M	54.5	-1	259C	DCZ
dcz_6_259C_211227_M	55.5	-1	259C	DCZ
dcz_6_259C_211227_M	56.5	-1	259C	DCZ
dcz_6_259C_211227_M	57.5	-1	259C	DCZ
dcz_6_259C_211227_M	58.5	-1	259C	DCZ
dcz_6_259C_211227_M	59.5	-1	259C	DCZ
vehicle_2_261C_210401_S	-9.5	-0.366354	261C	vehicle
vehicle_2_261C_210401_S	-8.5	-0.152861	261C	vehicle
vehicle_2_261C_210401_S	-7.5	-0.332195	261C	vehicle
vehicle_2_261C_210401_S	-6.5	0.154569	261C	vehicle
vehicle_2_261C_210401_S	-5.5	0.308284	261C	vehicle
vehicle_2_261C_210401_S	-4.5	0.0520922	261C	vehicle
vehicle_2_261C_210401_S	-3.5	0.180188	261C	vehicle
vehicle_2_261C_210401_S	-2.5	0.231426	261C	vehicle
vehicle_2_261C_210401_S	-1.5	-0.0247652	261C	vehicle
vehicle_2_261C_210401_S	-0.5	-0.0503843	261C	vehicle
vehicle_2_261C_210401_S	0.5	0.000853971	261C	vehicle
vehicle_2_261C_210401_S	1.5	-0.255337	261C	vehicle
vehicle_2_261C_210401_S	2.5	0.257045	261C	vehicle
vehicle_2_261C_210401_S	3.5	0.487617	261C	vehicle
vehicle_2_261C_210401_S	4.5	0.69257	261C	vehicle
vehicle_2_261C_210401_S	5.5	0.666951	261C	vehicle
vehicle_2_261C_210401_S	6.5	0.615713	261C	vehicle
vehicle_2_261C_210401_S	7.5	0.436379	261C	vehicle
vehicle_2_261C_210401_S	8.5	0.461998	261C	vehicle
vehicle_2_261C_210401_S	9.5	0.461998	261C	vehicle
vehicle_2_261C_210401_S	10.5	0.647737	261C	vehicle
vehicle_2_261C_210401_S	11.5	1	261C	vehicle
vehicle_4_259C_211213_S	-9.5	-0.863668	259C	vehicle
vehicle_4_259C_211213_S	-8.5	-0.691531	259C	vehicle
vehicle_4_259C_211213_S	-7.5	-0.294469	259C	vehicle
vehicle_4_259C_211213_S	-6.5	-0.211843	259C	vehicle
vehicle_4_259C_211213_S	-5.5	0.0543952	259C	vehicle
vehicle_4_259C_211213_S	-4.5	0.338995	259C	vehicle
vehicle_4_259C_211213_S	-3.5	0.42162	259C	vehicle
vehicle_4_259C_211213_S	-2.5	0.495065	259C	vehicle
vehicle_4_259C_211213_S	-1.5	0.41244	259C	vehicle
vehicle_4_259C_211213_S	-0.5	0.338995	259C	vehicle
vehicle_4_259C_211213_S	0.5	0.146202	259C	vehicle
vehicle_4_259C_211213_S	1.5	0.302272	259C	vehicle
vehicle_4_259C_211213_S	2.5	0.238008	259C	vehicle
vehicle_4_259C_211213_S	3.5	0.605233	259C	vehicle
vehicle_4_259C_211213_S	4.5	0.761304	259C	vehicle
vehicle_4_259C_211213_S	5.5	1	259C	vehicle
vehicle_4_259C_211213_S	6.5	0.843929	259C	vehicle
vehicle_4_259C_211213_S	7.5	0.752123	259C	vehicle
vehicle_4_259C_211213_S	8.5	0.917374	259C	vehicle
vehicle_4_259C_211213_S	9.5	0.715401	259C	vehicle
vehicle_4_259C_211213_S	10.5	0.605233	259C	vehicle
vehicle_4_259C_211213_S	11.5	0.727641	259C	vehicle
vehicle_5_259C_211223_M	-9.5	-0.243523	259C	vehicle
vehicle_5_259C_211223_M	-8.5	0.142199	259C	vehicle
vehicle_5_259C_211223_M	-7.5	-0.0132412	259C	vehicle
vehicle_5_259C_211223_M	-6.5	-0.0132412	259C	vehicle
vehicle_5_259C_211223_M	-5.5	-0.0132412	259C	vehicle
vehicle_5_259C_211223_M	-4.5	-0.165227	259C	vehicle
vehicle_5_259C_211223_M	-3.5	-0.483017	259C	vehicle
vehicle_5_259C_211223_M	-2.5	0.124928	259C	vehicle
vehicle_5_259C_211223_M	-1.5	0.332182	259C	vehicle
vehicle_5_259C_211223_M	-0.5	0.332182	259C	vehicle
vehicle_5_259C_211223_M	0.5	0.24928	259C	vehicle
vehicle_5_259C_211223_M	1.5	0.263097	259C	vehicle
vehicle_5_259C_211223_M	2.5	-0.0685089	259C	vehicle
vehicle_5_259C_211223_M	3.5	0.290731	259C	vehicle
vehicle_5_259C_211223_M	4.5	0.511802	259C	vehicle
vehicle_5_259C_211223_M	5.5	0.511802	259C	vehicle
vehicle_5_259C_211223_M	6.5	0.539436	259C	vehicle
vehicle_5_259C_211223_M	7.5	0.539436	259C	vehicle
vehicle_5_259C_211223_M	8.5	0.677605	259C	vehicle
vehicle_5_259C_211223_M	9.5	0.456534	259C	vehicle
vehicle_5_259C_211223_M	10.5	0.729419	259C	vehicle
vehicle_5_259C_211223_M	11.5	1	259C	vehicle
vehicle_6_259C_211227_M	-9.5	0.0849243	259C	vehicle
vehicle_6_259C_211227_M	-8.5	-0.14549	259C	vehicle
vehicle_6_259C_211227_M	-7.5	-0.402238	259C	vehicle
vehicle_6_259C_211227_M	-6.5	0.348255	259C	vehicle
vehicle_6_259C_211227_M	-5.5	1	259C	vehicle
vehicle_6_259C_211227_M	-4.5	0.0915076	259C	vehicle
vehicle_6_259C_211227_M	-3.5	-0.0269914	259C	vehicle
vehicle_6_259C_211227_M	-2.5	0.170507	259C	vehicle
vehicle_6_259C_211227_M	-1.5	-0.520737	259C	vehicle
vehicle_6_259C_211227_M	-0.5	-0.599737	259C	vehicle
vehicle_6_259C_211227_M	0.5	-0.263989	259C	vehicle
vehicle_6_259C_211227_M	1.5	-0.263989	259C	vehicle
vehicle_6_259C_211227_M	2.5	-0.303489	259C	vehicle
vehicle_6_259C_211227_M	3.5	-0.125741	259C	vehicle
vehicle_6_259C_211227_M	4.5	-0.105991	259C	vehicle
vehicle_6_259C_211227_M	5.5	-0.0664911	259C	vehicle
vehicle_6_259C_211227_M	6.5	-0.0664911	259C	vehicle
vehicle_6_259C_211227_M	7.5	-0.22449	259C	vehicle
vehicle_6_259C_211227_M	8.5	-0.461488	259C	vehicle
vehicle_6_259C_211227_M	9.5	-0.00724161	259C	vehicle
vehicle_6_259C_211227_M	10.5	-0.120803	259C	vehicle
vehicle_6_259C_211227_M	11.5	0.315339	259C	vehicle

## Sheet: 3d
tag	value	prepost
dcz_1_261C_210326_S	33.6	pre
dcz_1_261C_210326_S	0	post
dcz_2_261C_210401_S	45	pre
dcz_2_261C_210401_S	28.8	post
dcz_4_259C_211213_S	37.4	pre
dcz_4_259C_211213_S	19	post
dcz_5_259C_211223_M	23.2	pre
dcz_5_259C_211223_M	0	post
dcz_6_259C_211227_M	16.2	pre
dcz_6_259C_211227_M	3.8	post
vehicle_2_261C_210401_S	46.6	pre
vehicle_2_261C_210401_S	51.6	post
vehicle_4_259C_211213_S	30.2	pre
vehicle_4_259C_211213_S	39.4	post
vehicle_5_259C_211223_M	6.8	pre
vehicle_5_259C_211223_M	16.6	post
vehicle_6_259C_211227_M	15.4	pre
vehicle_6_259C_211227_M	13.4	post

## Sheet: TableS1
tag	value_scaled	key	monkey	treat	bic
261C_210326_DCZ1	-0.69457	cortical	261C	DCZ	8
261C_210401_DCZ1	-1	cortical	261C	DCZ	16
259C_211122_DCZ1	-0.361051	cortical	259C	DCZ	0.4
259C_211213_DCZ1	-1	cortical	259C	DCZ	4
259C_211223_DCZ1	-0.557636	cortical	259C	DCZ	1
259C_211227_DCZ1	-0.737908	cortical	259C	DCZ	1.4
dcz_1_261C_210326_S	-1	clonic	261C	DCZ	8
dcz_2_261C_210401_S	-0.453413	clonic	261C	DCZ	16
dcz_4_259C_211213_S	-0.738829	clonic	259C	DCZ	4
dcz_5_259C_211223_M	-1	clonic	259C	DCZ	1
dcz_6_259C_211227_M	-1	clonic	259C	DCZ	1.4

## Sheet: S2
Session date	Contra-Vehicle	Contra-DCZ	Ipsi-Vehicle	Ipsi-DCZ
211015	-0.5	-6.5	0.5	-0.5
211018	-1.5	-3.5	-1	-0.5
211021	0	-3.5	-1.5	-0.5
211025	1	-1	2.5	0.5
211029	1	-2.5	-0.5	2.5

## Sheet: S4
Fig. S4a, All
session	treatment	time = -2.5	time = 2.5	time = 4.5	time = 12.5 (min)
dcz_1_261C_210326_S	DCZ	51.2	7	3.6	4.6
dcz_2_261C_210401_S	DCZ	49.6	36.8	30.4	11.4
dcz_4_259C_211213_S	DCZ	39.6	24.6	14.2	34.2
dcz_5_259C_211223_M	DCZ	24.8	2.8	0	0
dcz_6_259C_211227_M	DCZ	27	3.4	13	3.4
dcz_2_261C_210401_S	Vehicle	48	48.2	49.6	50.4
dcz_4_259C_211213_S	Vehicle	33.6	28	39.2	39
dcz_5_259C_211223_M	Vehicle	11	8.2	17	28.8
dcz_6_259C_211227_M	Vehicle	16.2	11.4	12.2	30.4
c

## Sheet: S5a
tag	time (minutes)	amplitude_scaled
monkey1_session1_DCZ1	-7	-0.0579907
monkey1_session1_DCZ1	-6	0.024524
monkey1_session1_DCZ1	-5	0.164094
monkey1_session1_DCZ1	-4	-0.236597
monkey1_session1_DCZ1	-3	0.328764
monkey1_session1_DCZ1	-1	0.571936
monkey1_session1_DCZ1	0	-0.79473
monkey1_session1_DCZ1	1	-0.826084
monkey1_session1_DCZ1	2	-0.662518
monkey1_session1_DCZ1	3	-0.69457
monkey1_session1_DCZ1	4	-0.744209
monkey1_session1_DCZ1	5	-0.737341
monkey1_session1_DCZ1	6	-0.762143
monkey1_session1_DCZ1	7	-0.708816
monkey1_session1_DCZ1	8	-0.686123
monkey1_session1_DCZ1	9	-0.899456
monkey1_session1_DCZ1	10	-0.67846
monkey1_session1_DCZ1	11	-1
monkey1_session1_DCZ1	12	-0.846891
monkey1_session1_DCZ1	13	-0.751975
monkey1_session1_DCZ1	14	-0.792252
monkey1_session1_DCZ1	15	-0.712258
monkey1_session1_DCZ1	16	-0.681798
monkey1_session1_DCZ1	17	-1.09573
monkey1_session1_DCZ1	18	-0.841053
monkey1_session1_DCZ1	19	-0.735407
monkey1_session1_DCZ1	20	-0.802587
monkey1_session1_DCZ1	21	-0.723118
monkey1_session1_DCZ1	22	-0.679672
monkey1_session1_DCZ1	23	0.235247
monkey1_session1_DCZ1	24	0.0117353
monkey1_session1_DCZ1	25	-1.29751
monkey1_session1_DCZ1	26	-1.21429
monkey1_session1_DCZ1	27	-1.13087
monkey1_session1_DCZ1	28	-1.13508
monkey1_session1_DCZ1	29	-1.16562
monkey1_session1_DCZ1	30	-1.19518
monkey1_session1_DCZ1	31	-1.14931
monkey1_session1_DCZ1	32	-1.18416
monkey1_session1_DCZ1	33	-1.15299
monkey1_session1_DCZ1	34	-1.11892
monkey1_session1_DCZ1	35	-1.08894
monkey1_session1_DCZ1	36	-1.24771
monkey1_session1_DCZ1	37	-1.20449
monkey1_session1_DCZ1	38	-1.25916
monkey1_session1_DCZ1	39	-1.17874
monkey1_session1_DCZ1	40	-1.28761
monkey1_session1_DCZ1	41	-1.28123
monkey1_session1_DCZ1	42	-1.31556
monkey1_session1_DCZ1	43	-1.19254
monkey1_session1_DCZ1	44	-1.25014
monkey1_session1_DCZ1	45	-1.2744
monkey1_session1_DCZ1	46	-1.32468
monkey1_session1_DCZ1	47	-1.29373
monkey1_session1_DCZ1	48	-1.21482
monkey1_session1_DCZ1	49	-1.17748
monkey1_session1_DCZ1	50	-1.21458
monkey1_session1_DCZ1	51	-1.26103
monkey1_session1_DCZ1	52	-1.25779
monkey1_session1_DCZ1	53	-1.21194
monkey1_session1_DCZ1	54	-1.2595
monkey1_session1_DCZ1	55	-1.20964
monkey1_session1_DCZ1	56	-1.24293
monkey1_session1_DCZ1	57	-1.28765
monkey1_session1_DCZ1	58	-1.2802
monkey1_session1_DCZ1	59	-1.24834
monkey1_session2_DCZ1	-10	0.31998
monkey1_session2_DCZ1	-9	0.496705
monkey1_session2_DCZ1	-8	-0.256311
monkey1_session2_DCZ1	-7	-0.316804
monkey1_session2_DCZ1	-6	-0.188518
monkey1_session2_DCZ1	-5	-0.180868
monkey1_session2_DCZ1	-4	-0.246744
monkey1_session2_DCZ1	-3	0.84423
monkey1_session2_DCZ1	-2	0.0692058
monkey1_session2_DCZ1	-1	-0.17185
monkey1_session2_DCZ1	0	-0.369025
monkey1_session2_DCZ1	1	-0.269047
monkey1_session2_DCZ1	2	-0.617523
monkey1_session2_DCZ1	3	-1
monkey1_session2_DCZ1	4	-0.915666
monkey1_session2_DCZ1	5	-0.836817
monkey1_session2_DCZ1	6	-0.725843
monkey1_session2_DCZ1	7	-0.595461
monkey1_session2_DCZ1	8	-0.917165
monkey1_session2_DCZ1	9	-0.736457
monkey1_session2_DCZ1	10	-0.886834
monkey1_session2_DCZ1	11	-0.5707
monkey1_session2_DCZ1	12	-0.843193
monkey1_session2_DCZ1	13	-0.687085
monkey1_session2_DCZ1	14	-0.912935
monkey1_session2_DCZ1	15	-1.00118
monkey1_session2_DCZ1	16	-0.883799
monkey1_session2_DCZ1	17	-0.654588
monkey1_session2_DCZ1	18	-0.93551
monkey1_session2_DCZ1	19	-1.1806
monkey1_session2_DCZ1	20	-0.990696
monkey1_session2_DCZ1	21	-0.993022
monkey1_session2_DCZ1	22	-0.96251
monkey1_session2_DCZ1	23	-1.08788
monkey1_session2_DCZ1	24	-0.980579
monkey1_session2_DCZ1	25	-0.880983
monkey1_session2_DCZ1	26	-1.11827
monkey1_session2_DCZ1	27	-1.06288
monkey1_session2_DCZ1	28	-1.21742
monkey1_session2_DCZ1	29	-1.21343
monkey1_session2_DCZ1	30	-1.13371
monkey1_session2_DCZ1	31	-1.00492
monkey1_session2_DCZ1	32	-0.92849
monkey1_session2_DCZ1	33	-1.16739
monkey1_session2_DCZ1	34	-1.11151
monkey1_session2_DCZ1	35	-0.985947
monkey1_session2_DCZ1	36	-0.930846
monkey1_session2_DCZ1	37	-1.18919
monkey1_session2_DCZ1	38	-1.2069
monkey1_session2_DCZ1	39	-1.19382
monkey1_session2_DCZ1	40	-1.21913
monkey1_session2_DCZ1	41	-1.07477
monkey1_session2_DCZ1	42	-1.4111
monkey1_session2_DCZ1	43	-1.35681
monkey1_session2_DCZ1	44	-1.33005
monkey1_session2_DCZ1	45	-1.13696
monkey1_session2_DCZ1	46	-1.20038
monkey1_session2_DCZ1	47	-1.19002
monkey1_session2_DCZ1	48	-1.09795
monkey1_session2_DCZ1	49	-1.14664
monkey1_session2_DCZ1	50	-1.18139
monkey1_session2_DCZ1	51	-1.22116
monkey1_session2_DCZ1	52	-1.36261
monkey1_session2_DCZ1	53	-1.27028
monkey1_session2_DCZ1	54	-1.2756
monkey1_session2_DCZ1	55	-0.969988
monkey1_session2_DCZ1	56	-1.34028
monkey1_session2_DCZ1	57	-1.36154
monkey1_session2_DCZ1	58	-1.39189
monkey1_session2_DCZ1	59	-1.39539
monkey1_session2_Vehicle	-10	-0.0843704
monkey1_session2_Vehicle	-9	0.0072712
monkey1_session2_Vehicle	-8	0.0715676
monkey1_session2_Vehicle	-7	-0.0793558
monkey1_session2_Vehicle	-6	-0.0186763
monkey1_session2_Vehicle	-5	-0.0804878
monkey1_session2_Vehicle	-4	0.113505
monkey1_session2_Vehicle	-3	-0.0707366
monkey1_session2_Vehicle	-2	0.0500194
monkey1_session2_Vehicle	-1	-0.00715322
monkey1_session2_Vehicle	0	0.0984168
monkey1_session2_Vehicle	1	-0.00408008
monkey1_session2_Vehicle	2	0.348878
monkey1_session2_Vehicle	3	-0.121812
monkey1_session2_Vehicle	4	0.0378412
monkey1_session2_Vehicle	5	0.132631
monkey1_session2_Vehicle	6	0.145032
monkey1_session2_Vehicle	7	1
monkey1_session2_Vehicle	8	0.496375
monkey1_session2_Vehicle	10	0.731983
monkey1_session2_Vehicle	11	0.403353
monkey2_session1_DCZ1	-10	0.0747895
monkey2_session1_DCZ1	-9	-0.118287
monkey2_session1_DCZ1	-8	-0.0983177
monkey2_session1_DCZ1	-7	-0.219626
monkey2_session1_DCZ1	-6	-0.145932
monkey2_session1_DCZ1	-5	-0.0908728
monkey2_session1_DCZ1	-4	-0.159208
monkey2_session1_DCZ1	-3	-0.106811
monkey2_session1_DCZ1	-2	0.293205
monkey2_session1_DCZ1	-1	1
monkey2_session1_DCZ1	0	-0.428941
monkey2_session1_DCZ1	1	-0.426804
monkey2_session1_DCZ1	2	-0.226113
monkey2_session1_DCZ1	3	-0.361051
monkey2_session1_DCZ1	4	-0.317816
monkey2_session1_DCZ1	5	-0.398794
monkey2_session1_DCZ1	6	-0.344002
monkey2_session1_DCZ1	7	-0.365476
monkey2_session1_DCZ1	8	-0.424871
monkey2_session1_DCZ1	9	-0.328879
monkey2_session1_DCZ1	10	-0.359033
monkey2_session1_DCZ1	11	-0.405605
monkey2_session1_DCZ1	12	-0.358359
monkey2_session1_DCZ1	13	-0.387583
monkey2_session1_DCZ1	14	-0.311594
monkey2_session1_DCZ1	15	-0.273327
monkey2_session1_DCZ1	16	-0.305878
monkey2_session1_DCZ1	17	-0.390196
monkey2_session1_DCZ1	18	-0.343267
monkey2_session1_DCZ1	19	-0.265437
monkey2_session1_DCZ1	20	-0.338604
monkey2_session1_DCZ1	21	-0.319157
monkey2_session1_DCZ1	22	-0.359038
monkey2_session1_DCZ1	23	-0.347584
monkey2_session1_DCZ1	24	-0.300972
monkey2_session1_DCZ1	25	-0.215131
monkey2_session1_DCZ1	26	-0.242917
monkey2_session1_DCZ1	27	-0.128697
monkey2_session1_DCZ1	28	-0.378323
monkey2_session1_DCZ1	29	-0.296518
monkey2_session1_DCZ1	30	-0.388221
monkey2_session1_DCZ1	31	-0.249627
monkey2_session1_DCZ1	32	-0.416927
monkey2_session1_DCZ1	33	-0.265822
monkey2_session1_DCZ1	34	-0.375567
monkey2_session1_DCZ1	35	-0.361909
monkey2_session1_DCZ1	36	-0.391682
monkey2_session1_DCZ1	37	-0.379305
monkey2_session1_DCZ1	38	-0.237989
monkey2_session1_DCZ1	39	-0.246652
monkey2_session1_DCZ1	40	-0.381719
monkey2_session1_DCZ1	41	-0.16979
monkey2_session1_DCZ1	42	-0.193979
monkey2_session1_DCZ1	43	-0.157728
monkey2_session1_DCZ1	44	-0.17729
monkey2_session1_DCZ1	45	-0.157628
monkey2_session1_DCZ1	46	-0.0396214
monkey2_session1_DCZ1	47	-0.142414
monkey2_session1_DCZ1	48	-0.0994494
monkey2_session1_DCZ1	49	-0.112994
monkey2_session1_DCZ1	50	-0.0973445
monkey2_session1_DCZ1	51	-0.122346
monkey2_session1_DCZ1	52	0.0586601
monkey2_session1_DCZ1	53	-0.0749993
monkey2_session1_DCZ1	54	0.119839
monkey2_session1_DCZ1	55	-0.0484752
monkey2_session1_DCZ1	56	0.183276
monkey2_session1_DCZ1	57	-0.198888
monkey2_session1_DCZ1	58	-0.0665642
monkey2_session1_DCZ1	59	-0.103196
monkey2_session3_DCZ1	-10	-0.645003
monkey2_session3_DCZ1	-9	-0.170579
monkey2_session3_DCZ1	-8	0.022646
monkey2_session3_DCZ1	-7	-0.330078
monkey2_session3_DCZ1	-6	0.0175887
monkey2_session3_DCZ1	-5	0.752791
monkey2_session3_DCZ1	-4	-0.209219
monkey2_session3_DCZ1	-3	-0.0559619
monkey2_session3_DCZ1	-2	0.78983
monkey2_session3_DCZ1	-1	-0.0150535
monkey2_session3_DCZ1	0	-0.156962
monkey2_session3_DCZ1	1	-0.327937
monkey2_session3_DCZ1	2	-0.904527
monkey2_session3_DCZ1	3	-1
monkey2_session3_DCZ1	4	-0.978864
monkey2_session3_DCZ1	5	-0.883014
monkey2_session3_DCZ1	6	-0.966206
monkey2_session3_DCZ1	7	-0.777599
monkey2_session3_DCZ1	8	-0.859424
monkey2_session3_DCZ1	9	-0.533284
monkey2_session3_DCZ1	10	-0.383138
monkey2_session3_DCZ1	11	-0.745616
monkey2_session3_DCZ1	12	-0.716327
monkey2_session3_DCZ1	13	-0.421744
monkey2_session3_DCZ1	14	0.275225
monkey2_session3_DCZ1	15	-0.450964
monkey2_session3_DCZ1	16	-0.550689
monkey2_session3_DCZ1	17	-0.395084
monkey2_session3_DCZ1	18	-0.391404
monkey2_session3_DCZ1	19	-0.114897
monkey2_session3_DCZ1	20	-0.191502
monkey2_session3_DCZ1	21	0.578476
monkey2_session3_DCZ1	22	-0.327512
monkey2_session3_DCZ1	23	-0.296087
monkey2_session3_DCZ1	24	-0.255441
monkey2_session3_DCZ1	25	-0.170941
monkey2_session3_DCZ1	26	-0.347727
monkey2_session3_DCZ1	27	-0.236968
monkey2_session3_DCZ1	28	1.06165
monkey2_session3_DCZ1	29	-0.6749
monkey2_session3_DCZ1	30	-0.173184
monkey2_session3_DCZ1	31	-0.395021
monkey2_session3_DCZ1	32	0.42188
monkey2_session3_DCZ1	33	0.48114
monkey2_session3_DCZ1	34	-0.275064
monkey2_session3_DCZ1	35	0.012405
monkey2_session3_DCZ1	36	0.248735
monkey2_session3_DCZ1	37	1.59074
monkey2_session3_DCZ1	38	-0.10723
monkey2_session3_DCZ1	39	-0.171597
monkey2_session3_DCZ1	40	-0.242588
monkey2_session3_DCZ1	41	-0.302098
monkey2_session3_DCZ1	42	1.16615
monkey2_session3_DCZ1	43	0.196509
monkey2_session3_DCZ1	44	-0.285733
monkey2_session3_DCZ1	45	1.05879
monkey2_session3_DCZ1	46	0.733564
monkey2_session3_DCZ1	47	-0.067873
monkey2_session3_DCZ1	48	0.105825
monkey2_session3_DCZ1	49	2.06981
monkey2_session3_DCZ1	50	-0.113322
monkey2_session3_DCZ1	51	-0.190605
monkey2_session3_DCZ1	52	0.32713
monkey2_session3_DCZ1	53	0.115531
monkey2_session3_DCZ1	54	0.218342
monkey2_session3_DCZ1	55	1.99217
monkey2_session3_DCZ1	56	-0.301599
monkey2_session3_DCZ1	57	-0.280334
monkey2_session3_DCZ1	58	0.220216
monkey2_session3_DCZ1	59	2.33641
monkey2_session3_Vehicle	-10	-0.305932
monkey2_session3_Vehicle	-9	-0.185467
monkey2_session3_Vehicle	-8	-0.190629
monkey2_session3_Vehicle	-7	-0.241926
monkey2_session3_Vehicle	-6	0.220539
monkey2_session3_Vehicle	-5	-0.174574
monkey2_session3_Vehicle	-4	-0.119163
monkey2_session3_Vehicle	-3	0.11631
monkey2_session3_Vehicle	-2	-0.206817
monkey2_session3_Vehicle	-1	1
monkey2_session3_Vehicle	0	0.0876588
monkey2_session3_Vehicle	1	-0.135534
monkey2_session3_Vehicle	2	0.164144
monkey2_session3_Vehicle	3	0.194219
monkey2_session3_Vehicle	4	0.297884
monkey2_session3_Vehicle	5	0.00700398
monkey2_session3_Vehicle	6	0.22616
monkey2_session3_Vehicle	7	0.315419
monkey2_session3_Vehicle	8	0.152481
monkey2_session3_Vehicle	9	0.313082
monkey2_session3_Vehicle	10	0.652703
monkey2_session3_Vehicle	11	0.208311
monkey2_session3_Vehicle	12	0.279106
monkey2_session4_DCZ1	-10	0.479457
monkey2_session4_DCZ1	-9	-0.443628
monkey2_session4_DCZ1	-8	-0.218065
monkey2_session4_DCZ1	-7	0.160118
monkey2_session4_DCZ1	-6	0.232285
monkey2_session4_DCZ1	-5	-0.00792637
monkey2_session4_DCZ1	-4	-0.138673
monkey2_session4_DCZ1	-3	-0.120612
monkey2_session4_DCZ1	-2	1
monkey2_session4_DCZ1	-1	-0.502306
monkey2_session4_DCZ1	0	-0.440649
monkey2_session4_DCZ1	1	-0.783004
monkey2_session4_DCZ1	2	-0.707056
monkey2_session4_DCZ1	3	-0.557636
monkey2_session4_DCZ1	4	-0.644487
monkey2_session4_DCZ1	5	-0.721651
monkey2_session4_DCZ1	6	-0.648918
monkey2_session4_DCZ1	7	-0.618912
monkey2_session4_DCZ1	8	-0.521711
monkey2_session4_DCZ1	9	-0.62377
monkey2_session4_DCZ1	10	-0.492516
monkey2_session4_DCZ1	11	-0.573007
monkey2_session4_DCZ1	12	-0.567716
monkey2_session4_DCZ1	13	-0.564071
monkey2_session4_DCZ1	14	-0.649237
monkey2_session4_DCZ1	15	-0.512221
monkey2_session4_DCZ1	16	-0.571017
monkey2_session4_DCZ1	17	-0.440899
monkey2_session4_DCZ1	18	-0.57937
monkey2_session4_DCZ1	19	-0.562051
monkey2_session4_DCZ1	20	-0.42694
monkey2_session4_DCZ1	21	-0.430899
monkey2_session4_DCZ1	22	-0.278603
monkey2_session4_DCZ1	23	-0.506029
monkey2_session4_DCZ1	24	-0.390388
monkey2_session4_DCZ1	25	-0.366203
monkey2_session4_DCZ1	26	-0.396956
monkey2_session4_DCZ1	27	-0.353402
monkey2_session4_DCZ1	28	-0.420858
monkey2_session4_DCZ1	29	-0.19481
monkey2_session4_DCZ1	30	-0.330495
monkey2_session4_DCZ1	31	-0.351724
monkey2_session4_DCZ1	32	-0.369851
monkey2_session4_DCZ1	33	-0.386524
monkey2_session4_DCZ1	34	-0.43427
monkey2_session4_DCZ1	35	-0.521684
monkey2_session4_DCZ1	36	-0.420294
monkey2_session4_DCZ1	37	-0.49332
monkey2_session4_DCZ1	38	-0.515659
monkey2_session4_DCZ1	39	-0.469562
monkey2_session4_DCZ1	40	-0.475889
monkey2_session4_DCZ1	41	-0.535594
monkey2_session4_DCZ1	42	-0.29709
monkey2_session4_DCZ1	43	-0.559929
monkey2_session4_DCZ1	44	-0.437535
monkey2_session4_DCZ1	45	-0.399362
monkey2_session4_DCZ1	46	-0.373236
monkey2_session4_DCZ1	47	-0.67748
monkey2_session4_DCZ1	48	-0.607
monkey2_session4_DCZ1	49	-0.635845
monkey2_session4_DCZ1	50	-0.650116
monkey2_session4_DCZ1	51	-0.581388
monkey2_session4_DCZ1	52	-0.637288
monkey2_session4_DCZ1	53	-0.625393
monkey2_session4_DCZ1	54	-0.598784
monkey2_session4_DCZ1	55	-0.51702
monkey2_session4_DCZ1	56	-0.656786
monkey2_session4_DCZ1	57	-0.595048
monkey2_session4_DCZ1	58	-0.655194
monkey2_session4_DCZ1	59	-0.447778
monkey2_session4_Vehicle	-10	-0.244969
monkey2_session4_Vehicle	-9	-0.268835
monkey2_session4_Vehicle	-8	-0.309159
monkey2_session4_Vehicle	-7	0.706207
monkey2_session4_Vehicle	-6	-0.370872
monkey2_session4_Vehicle	-5	-0.303809
monkey2_session4_Vehicle	-4	-0.103646
monkey2_session4_Vehicle	-3	-0.0740022
monkey2_session4_Vehicle	-2	-0.0535249
monkey2_session4_Vehicle	-1	0.0226106
monkey2_session4_Vehicle	0	1
monkey2_session4_Vehicle	1	-0.504287
monkey2_session4_Vehicle	2	-0.237685
monkey2_session4_Vehicle	3	-0.0872732
monkey2_session4_Vehicle	4	0.0169659
monkey2_session4_Vehicle	5	-0.219012
monkey2_session4_Vehicle	6	0.597975
monkey2_session4_Vehicle	7	-0.287889
monkey2_session4_Vehicle	8	-0.0714219
monkey2_session4_Vehicle	9	0.291513
monkey2_session4_Vehicle	10	0.360769
monkey2_session4_Vehicle	11	0.130244
monkey2_session4_Vehicle	12	0.00476893
monkey2_session5_DCZ1	-10	-0.246844
monkey2_session5_DCZ1	-9	-0.138092
monkey2_session5_DCZ1	-8	0.489199
monkey2_session5_DCZ1	-7	-0.442682
monkey2_session5_DCZ1	-6	-0.258438
monkey2_session5_DCZ1	-5	0.0215844
monkey2_session5_DCZ1	-4	0.329919
monkey2_session5_DCZ1	-3	1
monkey2_session5_DCZ1	-2	-0.263923
monkey2_session5_DCZ1	-1	-0.204986
monkey2_session5_DCZ1	0	-0.285737
monkey2_session5_DCZ1	1	-0.517413
monkey2_session5_DCZ1	2	-0.650495
monkey2_session5_DCZ1	3	-0.737908
monkey2_session5_DCZ1	4	-0.749183
monkey2_session5_DCZ1	5	-0.548414
monkey2_session5_DCZ1	6	-0.617662
monkey2_session5_DCZ1	7	-0.678143
monkey2_session5_DCZ1	8	-0.596661
monkey2_session5_DCZ1	9	-0.682597
monkey2_session5_DCZ1	10	-0.500456
monkey2_session5_DCZ1	11	-0.370394
monkey2_session5_DCZ1	12	-0.575394
monkey2_session5_DCZ1	13	-0.42031
monkey2_session5_DCZ1	14	-0.64349
monkey2_session5_DCZ1	15	-0.556628
monkey2_session5_DCZ1	16	-0.427459
monkey2_session5_DCZ1	17	-0.647483
monkey2_session5_DCZ1	18	-0.491063
monkey2_session5_DCZ1	19	-0.520415
monkey2_session5_DCZ1	20	-0.375435
monkey2_session5_DCZ1	21	-0.655097
monkey2_session5_DCZ1	22	-0.444681
monkey2_session5_DCZ1	23	-0.5094
monkey2_session5_DCZ1	24	-0.459328
monkey2_session5_DCZ1	25	-0.562267
monkey2_session5_DCZ1	26	-0.341804
monkey2_session5_DCZ1	27	-0.335958
monkey2_session5_DCZ1	28	-0.292371
monkey2_session5_DCZ1	29	-0.326975
monkey2_session5_DCZ1	30	-0.302641
monkey2_session5_DCZ1	31	-0.377984
monkey2_session5_DCZ1	32	-0.280834
monkey2_session5_DCZ1	33	-0.372536
monkey2_session5_DCZ1	34	-0.280833
monkey2_session5_DCZ1	35	-0.242259
monkey2_session5_DCZ1	36	-0.17014
monkey2_session5_DCZ1	37	-0.468429
monkey2_session5_DCZ1	38	-0.351736
monkey2_session5_DCZ1	39	-0.266855
monkey2_session5_DCZ1	40	-0.245733
monkey2_session5_DCZ1	41	0.0352604
monkey2_session5_DCZ1	42	0.0633942
monkey2_session5_DCZ1	43	0.106332
monkey2_session5_DCZ1	44	0.0593645
monkey2_session5_DCZ1	45	-0.0153007
monkey2_session5_DCZ1	46	0.00760877
monkey2_session5_DCZ1	47	-0.171418
monkey2_session5_DCZ1	48	-0.0793029
monkey2_session5_DCZ1	49	-0.332045
monkey2_session5_DCZ1	50	-0.257979
monkey2_session5_DCZ1	51	-0.29887
monkey2_session5_DCZ1	52	-0.246543
monkey2_session5_DCZ1	53	-0.30611
monkey2_session5_DCZ1	54	-0.279859
monkey2_session5_DCZ1	55	-0.305313
monkey2_session5_DCZ1	56	-0.447018
monkey2_session5_DCZ1	57	-0.405493
monkey2_session5_DCZ1	58	-0.323123
monkey2_session5_DCZ1	59	-0.285755
monkey2_session5_Vehicle	-10	-0.00675429
monkey2_session5_Vehicle	-9	0.0399097
monkey2_session5_Vehicle	-8	-0.0553533
monkey2_session5_Vehicle	-7	0.298893
monkey2_session5_Vehicle	-6	-0.10982
monkey2_session5_Vehicle	-5	-0.171738
monkey2_session5_Vehicle	-4	0.129873
monkey2_session5_Vehicle	-3	-0.106245
monkey2_session5_Vehicle	-2	-0.0500737
monkey2_session5_Vehicle	-1	0.0900087
monkey2_session5_Vehicle	0	-0.0586998
monkey2_session5_Vehicle	1	0.213922
monkey2_session5_Vehicle	2	1
monkey2_session5_Vehicle	3	-0.106128
monkey2_session5_Vehicle	4	0.0109192
monkey2_session5_Vehicle	5	0.0351896
monkey2_session5_Vehicle	6	0.107547
monkey2_session5_Vehicle	7	0.524908
monkey2_session5_Vehicle	8	-0.0951087
monkey2_session5_Vehicle	9	0.0274757
monkey2_session5_Vehicle	10	0.213786
monkey2_session5_Vehicle	11	0.418933
monkey2_session5_Vehicle	12	0.864764

## Sheet: S5b
prepost	tag	value
pre	259C_211122_DCZ2	-0.353269
post	259C_211122_DCZ2	0.278956
pre	259C_211213_DCZ2	0.161348
post	259C_211213_DCZ2	0.0618056
pre	259C_211223_DCZ2	-0.0978724
post	259C_211223_DCZ2	-0.0464294
pre	259C_211227_DCZ2	0.309889
post	259C_211227_DCZ2	0.0422675
pre	261C_210401_DCZ2	-0.459148
post	261C_210401_DCZ2	-0.112922

## Sheet: S5c
tag	time (minutes)	normalized frequency
monkey1_session1_DCZ	-9.5	0.261034
monkey1_session1_DCZ	-8.5	0.0800146
monkey1_session1_DCZ	-7.5	-0.126225
monkey1_session1_DCZ	-6.5	-0.184803
monkey1_session1_DCZ	-5.5	-0.238498
monkey1_session1_DCZ	-4.5	-0.179921
monkey1_session1_DCZ	-3.5	0.00557296
monkey1_session1_DCZ	-2.5	0.249644
monkey1_session1_DCZ	-1.5	0.186186
monkey1_session1_DCZ	-0.5	-0.0530041
monkey1_session1_DCZ	0.5	-0.282431
monkey1_session1_DCZ	1.5	-0.575316
monkey1_session1_DCZ	2.5	-0.82915
monkey1_session1_DCZ	3.5	-1
monkey1_session1_DCZ	4.5	-1
monkey1_session1_DCZ	5.5	-1
monkey1_session1_DCZ	6.5	-0.960949
monkey1_session1_DCZ	7.5	-0.912134
monkey1_session1_DCZ	8.5	-0.89749
monkey1_session1_DCZ	9.5	-0.799862
monkey1_session1_DCZ	10.5	-0.799862
monkey1_session1_DCZ	11.5	-0.838913
monkey1_session1_DCZ	12.5	-0.887727
monkey1_session1_DCZ	13.5	-0.843794
monkey1_session1_DCZ	14.5	-0.790099
monkey1_session1_DCZ	15.5	-0.677826
monkey1_session1_DCZ	16.5	-0.589961
monkey1_session1_DCZ	17.5	-0.419111
monkey1_session1_DCZ	18.5	-0.253142
monkey1_session1_DCZ	19.5	-0.233617
monkey1_session1_DCZ	20.5	-0.17504
monkey1_session1_DCZ	21.5	0.0299801
monkey1_session1_DCZ	22.5	0.06415
monkey1_session1_DCZ	23.5	-0.160395
monkey1_session1_DCZ	24.5	-0.331245
monkey1_session1_DCZ	25.5	-0.502095
monkey1_session1_DCZ	26.5	-0.79498
monkey1_session1_DCZ	27.5	-1
monkey1_session1_DCZ	28.5	-1
monkey1_session1_DCZ	29.5	-1
monkey1_session1_DCZ	30.5	-1
monkey1_session1_DCZ	31.5	-1
monkey1_session1_DCZ	32.5	-1
monkey1_session1_DCZ	33.5	-1
monkey1_session1_DCZ	34.5	-0.946304
monkey1_session1_DCZ	35.5	-0.946304
monkey1_session1_DCZ	36.5	-0.946304
monkey1_session1_DCZ	37.5	-0.946304
monkey1_session1_DCZ	38.5	-0.946304
monkey1_session1_DCZ	39.5	-1
monkey1_session1_DCZ	40.5	-1
monkey1_session1_DCZ	41.5	-1
monkey1_session1_DCZ	42.5	-1
monkey1_session1_DCZ	43.5	-1
monkey1_session1_DCZ	44.5	-1
monkey1_session1_DCZ	45.5	-1
monkey1_session1_DCZ	46.5	-1
monkey1_session1_DCZ	47.5	-1
monkey1_session1_DCZ	48.5	-1
monkey1_session1_DCZ	49.5	-1
monkey1_session1_DCZ	50.5	-1
monkey1_session1_DCZ	51.5	-1
monkey1_session1_DCZ	52.5	-1
monkey1_session1_DCZ	53.5	-1
monkey1_session1_DCZ	54.5	-1
monkey1_session1_DCZ	55.5	-1
monkey1_session1_DCZ	56.5	-1
monkey1_session1_DCZ	57.5	-1
monkey1_session1_DCZ	58.5	-1
monkey1_session1_DCZ	59.5	-1
monkey1_session2_DCZ	-9.5	0.102399
monkey1_session2_DCZ	-8.5	0.0101476
monkey1_session2_DCZ	-7.5	-0.00369004
monkey1_session2_DCZ	-6.5	-0.12131
monkey1_session2_DCZ	-5.5	-0.183579
monkey1_session2_DCZ	-4.5	-0.0936347
monkey1_session2_DCZ	-3.5	0.0309041
monkey1_session2_DCZ	-2.5	0.0654982
monkey1_session2_DCZ	-1.5	0.0793358
monkey1_session2_DCZ	-0.5	0.11393
monkey1_session2_DCZ	0.5	-0.0521218
monkey1_session2_DCZ	1.5	-0.259686
monkey1_session2_DCZ	2.5	-0.377306
monkey1_session2_DCZ	3.5	-0.453413
monkey1_session2_DCZ	4.5	-0.654059
monkey1_session2_DCZ	5.5	-0.654059
monkey1_session2_DCZ	6.5	-0.619465
monkey1_session2_DCZ	7.5	-0.598708
monkey1_session2_DCZ	8.5	-0.584871
monkey1_session2_DCZ	9.5	-0.702491
monkey1_session2_DCZ	10.5	-0.875461
monkey1_session2_DCZ	11.5	-1
monkey1_session2_DCZ	12.5	-1.256
monkey1_session2_DCZ	13.5	-1.47048
monkey1_session2_DCZ	14.5	-1.47048
monkey1_session2_DCZ	15.5	-1.42897
monkey1_session2_DCZ	16.5	-1.34594
monkey1_session2_DCZ	17.5	-1.17989
monkey1_session2_DCZ	18.5	-0.910055
monkey1_session2_DCZ	19.5	-0.792435
monkey1_session2_DCZ	20.5	-0.771679
monkey1_session2_DCZ	21.5	-0.958487
monkey1_session2_DCZ	22.5	-1.12454
monkey1_session2_DCZ	23.5	-1.39437
monkey1_session2_DCZ	24.5	-1.50507
monkey1_session2_DCZ	25.5	-1.22832
monkey1_session2_DCZ	26.5	-0.854705
monkey1_session2_DCZ	27.5	-0.813192
monkey1_session2_DCZ	28.5	-0.453413
monkey1_session2_DCZ	29.5	-0.232011
monkey1_session2_DCZ	30.5	-0.232011
monkey1_session2_DCZ	31.5	-0.315037
monkey1_session2_DCZ	32.5	-0.301199
monkey1_session2_DCZ	33.5	-0.660978
monkey1_session2_DCZ	34.5	-0.847786
monkey1_session2_DCZ	35.5	-1.18681
monkey1_session2_DCZ	36.5	-1.42205
monkey1_session2_DCZ	37.5	-1.26983
monkey1_session2_DCZ	38.5	-1.13838
monkey1_session2_DCZ	39.5	-0.972325
monkey1_session2_DCZ	40.5	-1.02076
monkey1_session2_DCZ	41.5	-1.07611
monkey1_session2_DCZ	42.5	-1.28367
monkey1_session2_DCZ	43.5	-1.41513
monkey1_session2_DCZ	44.5	-1.62269
monkey1_session2_DCZ	45.5	-1.65037
monkey1_session2_DCZ	46.5	-1.65037
monkey1_session2_DCZ	47.5	-1.48432
monkey1_session2_DCZ	48.5	-1.28367
monkey1_session2_DCZ	49.5	-1.11762
monkey1_session2_DCZ	50.5	-1.10378
monkey1_session2_DCZ	51.5	-1.10378
monkey1_session2_DCZ	52.5	-1.26983
monkey1_session2_DCZ	53.5	-1.47048
monkey1_session2_DCZ	54.5	-1.63653
monkey1_session2_DCZ	55.5	-1.61577
monkey1_session2_DCZ	56.5	-1.42205
monkey1_session2_DCZ	57.5	-1.24908
monkey1_session2_DCZ	58.5	-1.14875
monkey1_session2_DCZ	59.5	-0.98155
monkey2_session3_DCZ	-9.5	0.0936544
monkey2_session3_DCZ	-8.5	0.0222404
monkey2_session3_DCZ	-7.5	-0.0124464
monkey2_session3_DCZ	-6.5	0.0936544
monkey2_session3_DCZ	-5.5	0.00387676
monkey2_session3_DCZ	-4.5	-0.0532544
monkey2_session3_DCZ	-3.5	0.0936544
monkey2_session3_DCZ	-2.5	0.0365232
monkey2_session3_DCZ	-1.5	-0.167517
monkey2_session3_DCZ	-0.5	-0.110386
monkey2_session3_DCZ	0.5	-0.23281
monkey2_session3_DCZ	1.5	-0.493981
monkey2_session3_DCZ	2.5	-0.575597
monkey2_session3_DCZ	3.5	-0.738829
monkey2_session3_DCZ	4.5	-0.804122
monkey2_session3_DCZ	5.5	-0.828606
monkey2_session3_DCZ	6.5	-0.918384
monkey2_session3_DCZ	7.5	-1
monkey2_session3_DCZ	8.5	-0.771475
monkey2_session3_DCZ	9.5	-0.812283
monkey2_session3_DCZ	10.5	-0.79596
monkey2_session3_DCZ	11.5	-0.608243
monkey2_session3_DCZ	12.5	-0.18384
monkey2_session3_DCZ	13.5	-0.330749
monkey2_session3_DCZ	14.5	-0.265456
monkey2_session3_DCZ	15.5	-0.265456
monkey2_session3_DCZ	16.5	-0.298102
monkey2_session3_DCZ	17.5	-0.600082
monkey2_session3_DCZ	18.5	-0.526627
monkey2_session3_DCZ	19.5	-0.265456
monkey2_session3_DCZ	20.5	-0.289941
monkey2_session3_DCZ	21.5	-0.281779
monkey2_session3_DCZ	22.5	-0.0859008
monkey2_session3_DCZ	23.5	0.061008
monkey2_session3_DCZ	24.5	-0.0859008
monkey2_session3_DCZ	25.5	0.0365232
monkey2_session3_DCZ	26.5	0.199755
monkey2_session3_DCZ	27.5	0.199755
monkey2_session3_DCZ	28.5	0.0854928
monkey2_session3_DCZ	29.5	-0.0369312
monkey2_session3_DCZ	30.5	-0.0124464
monkey2_session3_DCZ	31.5	-0.412365
monkey2_session3_DCZ	32.5	-0.681698
monkey2_session3_DCZ	33.5	-0.722506
monkey2_session3_DCZ	34.5	-0.567435
monkey2_session3_DCZ	35.5	-0.689859
monkey2_session3_DCZ	36.5	-0.689859
monkey2_session3_DCZ	37.5	-0.804122
monkey2_session3_DCZ	38.5	-1.04081
monkey2_session3_DCZ	39.5	-1.26933
monkey2_session3_DCZ	40.5	-0.991838
monkey2_session3_DCZ	41.5	-0.853091
monkey2_session3_DCZ	42.5	-0.698021
monkey2_session3_DCZ	43.5	-0.257294
monkey2_session3_DCZ	44.5	-0.159355
monkey2_session3_DCZ	45.5	-0.314426
monkey2_session3_DCZ	46.5	-0.118547
monkey2_session3_DCZ	47.5	0.216078
monkey2_session3_DCZ	48.5	-0.102224
monkey2_session3_DCZ	49.5	-0.200163
monkey2_session3_DCZ	50.5	-0.167517
monkey2_session3_DCZ	51.5	-0.265456
monkey2_session3_DCZ	52.5	-0.493981
monkey2_session3_DCZ	53.5	-0.126709
monkey2_session3_DCZ	54.5	-0.102224
monkey2_session3_DCZ	55.5	0.0691696
monkey2_session3_DCZ	56.5	0.207917
monkey2_session3_DCZ	57.5	0.436442
monkey2_session3_DCZ	58.5	0.3283
monkey2_session3_DCZ	59.5	0.678569
monkey2_session4_DCZ	-9.5	-0.12733
monkey2_session4_DCZ	-8.5	-0.202697
monkey2_session4_DCZ	-7.5	-0.0194367
monkey2_session4_DCZ	-6.5	-0.247917
monkey2_session4_DCZ	-5.5	-0.200317
monkey2_session4_DCZ	-4.5	0.104324
monkey2_session4_DCZ	-3.5	0.523205
monkey2_session4_DCZ	-2.5	0.180484
monkey2_session4_DCZ	-1.5	0.0186434
monkey2_session4_DCZ	-0.5	-0.0289568
monkey2_session4_DCZ	0.5	-0.333598
monkey2_session4_DCZ	1.5	-0.86672
monkey2_session4_DCZ	2.5	-0.86672
monkey2_session4_DCZ	3.5	-1
monkey2_session4_DCZ	4.5	-1
monkey2_session4_DCZ	5.5	-1
monkey2_session4_DCZ	6.5	-1
monkey2_session4_DCZ	7.5	-1
monkey2_session4_DCZ	8.5	-1
monkey2_session4_DCZ	9.5	-1
monkey2_session4_DCZ	10.5	-1
monkey2_session4_DCZ	11.5	-1
monkey2_session4_DCZ	12.5	-1
monkey2_session4_DCZ	13.5	-1
monkey2_session4_DCZ	14.5	-1
monkey2_session4_DCZ	15.5	-1
monkey2_session4_DCZ	16.5	-1
monkey2_session4_DCZ	17.5	-0.8572
monkey2_session4_DCZ	18.5	-0.838159
monkey2_session4_DCZ	19.5	-0.838159
monkey2_session4_DCZ	20.5	-0.838159
monkey2_session4_DCZ	21.5	-0.838159
monkey2_session4_DCZ	22.5	-0.98096
monkey2_session4_DCZ	23.5	-1
monkey2_session4_DCZ	24.5	-0.98096
monkey2_session4_DCZ	25.5	-0.695359
monkey2_session4_DCZ	26.5	-0.695359
monkey2_session4_DCZ	27.5	-0.695359
monkey2_session4_DCZ	28.5	-0.695359
monkey2_session4_DCZ	29.5	-0.714399
monkey2_session4_DCZ	30.5	-1
monkey2_session4_DCZ	31.5	-1
monkey2_session4_DCZ	32.5	-1
monkey2_session4_DCZ	33.5	-1
monkey2_session4_DCZ	34.5	-1
monkey2_session4_DCZ	35.5	-1
monkey2_session4_DCZ	36.5	-1
monkey2_session4_DCZ	37.5	-1
monkey2_session4_DCZ	38.5	-1
monkey2_session4_DCZ	39.5	-1
monkey2_session4_DCZ	40.5	-1
monkey2_session4_DCZ	41.5	-1
monkey2_session4_DCZ	42.5	-1
monkey2_session4_DCZ	43.5	-1
monkey2_session4_DCZ	44.5	-1
monkey2_session4_DCZ	45.5	-1
monkey2_session4_DCZ	46.5	-1
monkey2_session4_DCZ	47.5	-1
monkey2_session4_DCZ	48.5	-1
monkey2_session4_DCZ	49.5	-1
monkey2_session4_DCZ	50.5	-1
monkey2_session4_DCZ	51.5	-1
monkey2_session4_DCZ	52.5	-1
monkey2_session4_DCZ	53.5	-1
monkey2_session4_DCZ	54.5	-1
monkey2_session4_DCZ	55.5	-1
monkey2_session4_DCZ	56.5	-1
monkey2_session4_DCZ	57.5	-1
monkey2_session4_DCZ	58.5	-1
monkey2_session4_DCZ	59.5	-1
monkey2_session5_DCZ	-9.5	0.150863
monkey2_session5_DCZ	-8.5	-0.136853
monkey2_session5_DCZ	-7.5	-0.309482
monkey2_session5_DCZ	-6.5	-0.509632
monkey2_session5_DCZ	-5.5	-0.27946
monkey2_session5_DCZ	-4.5	-0.189392
monkey2_session5_DCZ	-3.5	0.160871
monkey2_session5_DCZ	-2.5	0.351013
monkey2_session5_DCZ	-1.5	0.521141
monkey2_session5_DCZ	-0.5	0.240931
monkey2_session5_DCZ	0.5	-0.289467
monkey2_session5_DCZ	1.5	-0.63973
monkey2_session5_DCZ	2.5	-0.829872
monkey2_session5_DCZ	3.5	-1
monkey2_session5_DCZ	4.5	-0.809857
monkey2_session5_DCZ	5.5	-0.349512
monkey2_session5_DCZ	6.5	-0.349512
monkey2_session5_DCZ	7.5	-0.349512
monkey2_session5_DCZ	8.5	-0.249437
monkey2_session5_DCZ	9.5	-0.43958
monkey2_session5_DCZ	10.5	-0.859895
monkey2_session5_DCZ	11.5	-0.829872
monkey2_session5_DCZ	12.5	-0.829872
monkey2_session5_DCZ	13.5	-0.929947
monkey2_session5_DCZ	14.5	-0.929947
monkey2_session5_DCZ	15.5	-0.969977
monkey2_session5_DCZ	16.5	-1
monkey2_session5_DCZ	17.5	-1
monkey2_session5_DCZ	18.5	-0.91994
monkey2_session5_DCZ	19.5	-0.849887
monkey2_session5_DCZ	20.5	-0.589692
monkey2_session5_DCZ	21.5	-0.589692
monkey2_session5_DCZ	22.5	-0.589692
monkey2_session5_DCZ	23.5	-0.449587
monkey2_session5_DCZ	24.5	-0.51964
monkey2_session5_DCZ	25.5	-0.71979
monkey2_session5_DCZ	26.5	-0.71979
monkey2_session5_DCZ	27.5	-0.47961
monkey2_session5_DCZ	28.5	-0.699775
monkey2_session5_DCZ	29.5	-0.699775
monkey2_session5_DCZ	30.5	-0.75982
monkey2_session5_DCZ	31.5	-0.47961
monkey2_session5_DCZ	32.5	-0.529647
monkey2_session5_DCZ	33.5	-0.529647
monkey2_session5_DCZ	34.5	-0.39955
monkey2_session5_DCZ	35.5	-0.299475
monkey2_session5_DCZ	36.5	-0.579685
monkey2_session5_DCZ	37.5	-0.769827
monkey2_session5_DCZ	38.5	-0.769827
monkey2_session5_DCZ	39.5	-0.899925
monkey2_session5_DCZ	40.5	-1
monkey2_session5_DCZ	41.5	-1
monkey2_session5_DCZ	42.5	-1
monkey2_session5_DCZ	43.5	-1
monkey2_session5_DCZ	44.5	-1
monkey2_session5_DCZ	45.5	-1
monkey2_session5_DCZ	46.5	-1
monkey2_session5_DCZ	47.5	-1
monkey2_session5_DCZ	48.5	-1
monkey2_session5_DCZ	49.5	-1
monkey2_session5_DCZ	50.5	-1
monkey2_session5_DCZ	51.5	-1
monkey2_session5_DCZ	52.5	-1
monkey2_session5_DCZ	53.5	-1
monkey2_session5_DCZ	54.5	-1
monkey2_session5_DCZ	55.5	-1
monkey2_session5_DCZ	56.5	-1
monkey2_session5_DCZ	57.5	-1
monkey2_session5_DCZ	58.5	-1
monkey2_session5_DCZ	59.5	-1
monkey1_session2_Vehicle	-9.5	-0.366354
monkey1_session2_Vehicle	-8.5	-0.152861
monkey1_session2_Vehicle	-7.5	-0.332195
monkey1_session2_Vehicle	-6.5	0.154569
monkey1_session2_Vehicle	-5.5	0.308284
monkey1_session2_Vehicle	-4.5	0.0520922
monkey1_session2_Vehicle	-3.5	0.180188
monkey1_session2_Vehicle	-2.5	0.231426
monkey1_session2_Vehicle	-1.5	-0.0247652
monkey1_session2_Vehicle	-0.5	-0.0503843
monkey1_session2_Vehicle	0.5	0.000854
monkey1_session2_Vehicle	1.5	-0.255337
monkey1_session2_Vehicle	2.5	0.257045
monkey1_session2_Vehicle	3.5	0.487617
monkey1_session2_Vehicle	4.5	0.69257
monkey1_session2_Vehicle	5.5	0.666951
monkey1_session2_Vehicle	6.5	0.615713
monkey1_session2_Vehicle	7.5	0.436379
monkey1_session2_Vehicle	8.5	0.461998
monkey1_session2_Vehicle	9.5	0.461998
monkey1_session2_Vehicle	10.5	0.647737
monkey1_session2_Vehicle	11.5	1
monkey2_session3_Vehicle	-9.5	-0.863668
monkey2_session3_Vehicle	-8.5	-0.691531
monkey2_session3_Vehicle	-7.5	-0.294469
monkey2_session3_Vehicle	-6.5	-0.211843
monkey2_session3_Vehicle	-5.5	0.0543952
monkey2_session3_Vehicle	-4.5	0.338995
monkey2_session3_Vehicle	-3.5	0.42162
monkey2_session3_Vehicle	-2.5	0.495065
monkey2_session3_Vehicle	-1.5	0.41244
monkey2_session3_Vehicle	-0.5	0.338995
monkey2_session3_Vehicle	0.5	0.146202
monkey2_session3_Vehicle	1.5	0.302272
monkey2_session3_Vehicle	2.5	0.238008
monkey2_session3_Vehicle	3.5	0.605233
monkey2_session3_Vehicle	4.5	0.761304
monkey2_session3_Vehicle	5.5	1
monkey2_session3_Vehicle	6.5	0.843929
monkey2_session3_Vehicle	7.5	0.752123
monkey2_session3_Vehicle	8.5	0.917374
monkey2_session3_Vehicle	9.5	0.715401
monkey2_session3_Vehicle	10.5	0.605233
monkey2_session3_Vehicle	11.5	0.727641
monkey2_session4_Vehicle	-9.5	-0.243523
monkey2_session4_Vehicle	-8.5	0.142199
monkey2_session4_Vehicle	-7.5	-0.0132412
monkey2_session4_Vehicle	-6.5	-0.0132412
monkey2_session4_Vehicle	-5.5	-0.0132412
monkey2_session4_Vehicle	-4.5	-0.165227
monkey2_session4_Vehicle	-3.5	-0.483017
monkey2_session4_Vehicle	-2.5	0.124928
monkey2_session4_Vehicle	-1.5	0.332182
monkey2_session4_Vehicle	-0.5	0.332182
monkey2_session4_Vehicle	0.5	0.24928
monkey2_session4_Vehicle	1.5	0.263097
monkey2_session4_Vehicle	2.5	-0.0685089
monkey2_session4_Vehicle	3.5	0.290731
monkey2_session4_Vehicle	4.5	0.511802
monkey2_session4_Vehicle	5.5	0.511802
monkey2_session4_Vehicle	6.5	0.539436
monkey2_session4_Vehicle	7.5	0.539436
monkey2_session4_Vehicle	8.5	0.677605
monkey2_session4_Vehicle	9.5	0.456534
monkey2_session4_Vehicle	10.5	0.729419
monkey2_session4_Vehicle	11.5	1
monkey2_session5_Vehicle	-9.5	0.0849243
monkey2_session5_Vehicle	-8.5	-0.14549
monkey2_session5_Vehicle	-7.5	-0.402238
monkey2_session5_Vehicle	-6.5	0.348255
monkey2_session5_Vehicle	-5.5	1
monkey2_session5_Vehicle	-4.5	0.0915076
monkey2_session5_Vehicle	-3.5	-0.0269914
monkey2_session5_Vehicle	-2.5	0.170507
monkey2_session5_Vehicle	-1.5	-0.520737
monkey2_session5_Vehicle	-0.5	-0.599737
monkey2_session5_Vehicle	0.5	-0.263989
monkey2_session5_Vehicle	1.5	-0.263989
monkey2_session5_Vehicle	2.5	-0.303489
monkey2_session5_Vehicle	3.5	-0.125741
monkey2_session5_Vehicle	4.5	-0.105991
monkey2_session5_Vehicle	5.5	-0.0664911
monkey2_session5_Vehicle	6.5	-0.0664911
monkey2_session5_Vehicle	7.5	-0.22449
monkey2_session5_Vehicle	8.5	-0.461488
monkey2_session5_Vehicle	9.5	-0.00724161
monkey2_session5_Vehicle	10.5	-0.120803
monkey2_session5_Vehicle	11.5	0.315339

[truncated: 2 more sheets: S5d, S6]
